# Supplementary material for: PIP2 determines length and stability of primary cilia by balancing membrane turnovers
Source: Commun Biol. 2022 Jan 25;5:93. doi: 10.1038/s42003-022-03028-1 (PMC8789910; doi:10.1038/s42003-022-03028-1)
Supplement: Supplementary file 4 — Supplementary Data 1 [file 42003_2022_3028_MOESM4_ESM.xlsx]

## Sheet: Figure 1
	Figure 1F - PIPK (WT) µm						Figure 1F - PIPK (WT) %						Figure 1F - PIPK (WT, cilia with vesicle ) µm						Figure 1F - PIPK (WT, cilia with vesicle ) %						Figure 1F - PIPK (KD) µm						Figure 1F - PIPK (KD ) %						Figure 1G - INp54P (WT ) µm						Figure 1G - INp54P (PD) µm
		0h rapamyin	1h rapamyin	2h rapamycin	3h rapamycin			0	1	2	3			0	1	2	3			0	1	2	3			0	1	2	3			0	1	2	3			0	1	2	3			0	1	2	3
	6ss0914 P12	7.22	3.14	5.29	7.77		6ss0914 P12	100	43.4903	73.2687	107.618		6ss0914 P15	8.41	8.69	7.68	4.14		6ss0914 P15	100	103.329	91.3199	49.2271		6ss0914 P1	7.14	6.53	6.46	6.59		6ss0914 P1	100	91.4566	90.4762	92.2969		6ss0525P1	5.88	15.2	15.47	14.93		P4 6ss0609	11.66	8.34	8.34	8.34
	6ss0914 P15	8.41	8.69	7.68	4.14		6ss0914 P15	100	103.329	91.3199	49.2271		6ss0914 P16	3.69	3.71	3	1		6ss0914 P16	100	100.542	81.3008	27.1003		6ss0914 P2	6.01	8.07	7.03	5.92		6ss0914 P2	100	134.276	116.972	98.5025		6ss0525P2	4.39	6.35	4.88	2.54		P6 6ss0609	11	11.96	11.4	11
	6ss0914 P16	3.69	3.71	3	1		6ss0914 P16	100	100.542	81.3008	27.1003		6ss0914 P20	4.55	2.26	5.98	1.63		6ss0914 P20	100	49.6703	131.429	35.8242		6ss0914 P8	4.93	5.77	6.73	5.86		6ss0914 P8	100	117.039	136.511	118.864		6ss0525P3	4.87	11.36	12.73	16.84		P9 6ss0609	7.41	7.14	5.6	5.4
	6ss0914 P19	5.13	3.93	3.92	3.84		6ss0914 P19	100	76.6082	76.4133	74.8538		6ss1019 P16	11.81	11.91	8.87	0		6ss1019 P16	100	100.847	75.1058	0		6ss0914 P10	3.38	4.23	3.06	5.61		6ss0914 P10	100	125.148	90.5325	165.976		6ss0525P4	8.76	11.25	16.54	20.39		P11 6ss0609	6.45	7.07	6.61	6.48
	6ss0914 P20	4.55	2.26	5.98	1.63		6ss0914 P20	100	49.6703	131.429	35.8242		6ss1019 P18	10.61	9.52	9.92	6.3		6ss1019 P18	100	89.7267	93.4967	59.3779		6ss0908 P1	7.35	10.32	9.93	9.74		6ss0908 P1	100	140.408	135.102	132.517		6ss0525P5	6.2	6.62	7.31	7.17		P16 6ss0609	8.37	8.01	8.532	8.95
	6ss1019 P16	11.81	11.91	8.87	0		6ss1019 P16	100	100.847	75.1058	0		6ss1019 P22	6.5	6.15	1.95	1		6ss1019 P22	100	94.6154	30	15.3846		6ss0908 P4	10.03	4.98	4.86	10.74		6ss0908 P4	100	49.651	48.4546	107.079		6ss0525P7	6.33	6.39	6.97	8.15		P17 6ss0609	9.36	13.01	12.47	11.7
	6ss1019 P17	20.04	24.19	28.56	25.79		6ss1019 P17	100	120.709	142.515	128.693		6ss1019 P25	14.56	20.59	25.67	25.47		6ss1019 P25	100	141.415	176.305	174.931		6ss0908 P6	15.46	18.97	16.02	18.68		6ss0908 P6	100	122.704	103.622	120.828		6ss0525P11	7.6	10.86	9.4	9.9		7ss1026_P2	12.91	12.82	10.7	11.25
	6ss1019 P18	10.61	9.52	9.92	6.3		6ss1019 P18	100	89.7267	93.4967	59.3779		6ss1019 P26	3.33	2.86	0	0		6ss1019 P26	100	85.8859	0	0		6ss0908 P7.2	9.46	6.59	6.7	8.23		6ss0908 P7.2	100	69.6617	70.8245	86.9979		6ss0525P12	15.17	28.22	32.04	29.61		7ss1026_P4	8.02	7.04	9.63	8.8
	6ss1019 P19	5.55	7.07	6.31	7.31		6ss1019 P19	100	127.387	113.694	131.712		6ss1019 P28	20.31	23.88	28.44	8.86		6ss1019 P28	100	117.578	140.03	43.6238		6ss0908 P7	6.61	7.59	8.68	6.14		6ss0908 P7	100	114.826	131.316	92.8896		6ss0525P13	17.25	17.41	16.14	11.32		7ss1026_P5	6.96	9.39	9.54	7.23
	6ss1019 P21	6.78	4.68	8.62	11.45		6ss1019 P21	100	69.0265	127.139	168.879		6ss1019 P29	7.53	8.41	13.05	2.48		6ss1019 P29	100	111.687	173.307	32.9349		9ss0215_P7	5.02	6.47	5.45	10.55		9ss0215_P7	100	128.884	108.566	210.159		6ss0525P14	11.06	12.76	13.09	13.51		7ss1026_P7	3.77	3.12	3.83	3.7
	6ss1019 P22	6.5	6.15	1.95	1		6ss1019 P22	100	94.6154	30	15.3846		6ss1020 P18	6.73	5.71	5.19	4.79		6ss1020 P18	100	84.844	77.1174	71.1738		9ss0215_P9	4.78	5.49	7.45	9.96		9ss0215_P9	100	114.854	155.858	208.368		6ss0525P15	3.58	3.7	3.82	5.32		7ss1026_P14	10.23	12.59	11.44	14.7
	6ss1019 P23	6.45	6.23	7.27	2.6		6ss1019 P23	100	96.5891	112.713	40.3101		6ss1020 P19	10.5	7.65	8.31	7.29		6ss1020 P19	100	72.8571	79.1429	69.4286		9ss0215_P12	4.63	5.74	4.8	5.25		9ss0215_P12	100	123.974	103.672	113.391		6ss0803-P13	6.35	7.39	5.94	9.79		7ss1026_P15	3.6	2.29	3.46	3.97
	6ss1019 P25	14.56	20.59	25.67	25.47		6ss1019 P25	100	141.415	176.305	174.931		6ss1124 P18	6.34	0	0	0		6ss1124 P18	100	0	0	0		9ss0215_P15	4.08	4.27	4.19	4.34		9ss0215_P15	100	104.657	102.696	106.373		6ss0803-P14	3.72	7.43	12.99	20.69		7ss1026_P16	14.84	11.5	11.98	11.86
	6ss1019 P26	3.33	2.86	0	0		6ss1019 P26	100	85.8859	0	0		6ss1124 P22	2.88	2.7	1.71	2.08		6ss1124 P22	100	93.75	59.375	72.2222		9ss0227-2_P4	7.03	6.1	5.28	5.23		9ss0227-2_P4	100	86.771	75.1067	74.3954		6ss0803-P15	9.42	7.46	7.54	8.02		7ss1026_P17	7.05	7.45	6.5	8.28
	6ss1019 P26.1	7.15	5.2	9.45	8.42		6ss1019 P26.1	100	72.7273	132.168	117.762		6ss1124 P24	4.32	1.99	1.89	2.11		6ss1124 P24	100	46.0648	43.75	48.8426		9ss0227-2_P5	9.73	12.28	5.3	3.4		9ss0227-2_P5	100	126.208	54.4707	34.9435		6ss0803-P16	8.78	8.1	8.17	8.46		7ss1027_P3	5.46	6.05	9	11.45
	6ss1019 P27	15.17	16.26	18.25	19.72		6ss1019 P27	100	107.185	120.303	129.993		6ss1124 P27	15.23	10	11.86	8.67		6ss1124 P27	100	65.6599	77.8726	56.9271		9ss0227-2_P6	10.29	11.93	11.35	10.67		9ss0227-2_P6	100	115.938	110.301	103.693		6ss0803-P18.1	3.05	7.5	8.78	7.07		7ss1027_P4	13.54	12.06	14.81	14.41
	6ss1019 P28	20.31	23.88	28.44	8.86		6ss1019 P28	100	117.578	140.03	43.6238		6ss1124 P28	9	8.95	8.57	9.23		6ss1124 P28	100	99.4444	95.2222	102.556		9ss0227-2_P8	4.38	3.92	3.53	3.61		9ss0227-2_P8	100	89.4977	80.5936	82.4201		6ss0803-P18.2	5.84	7.1	7.09	15.71		7ss1027_P5	7.17	6.09	5.46	6.68
	6ss1019 P29	7.53	8.41	13.05	2.48		6ss1019 P29	100	111.687	173.307	32.9349		6ss1202 P18	9.47	12.69	10.5	8.38		6ss1202 P18	100	134.002	110.876	88.49		9ss0227-2_P12	7.58	3.74	2.43	2.83		9ss0227-2_P12	100	49.3404	32.058	37.3351		6ss0803-P19	6.65	6.01	6	6.04		7ss1027_P8	15.18	14.01	13.12	11.88
	6ss1020 P11	7	3.74	8.06	10.64		6ss1020 P11	100	53.4286	115.143	152		6ss1202 P21	8.32	20.87	2.62	1.59		6ss1202 P21	100	250.841	31.4904	19.1106														6ss0817 P11	7.37	8.07	5.09	13.04		7ss1027_P9	7.85	5.62	4.43	5.67
	6ss1020 P12	11.79	7.13	6.8	11.66		6ss1020 P12	100	60.475	57.676	98.8974		6ss1202 P30	10.09	5.26	5.12	4.82		6ss1202 P30	100	52.1308	50.7433	47.7701														6ss0817 P13	13.31	8.19	8.73	13.62		7ss1027_P10	7.43	6.89	13.77	12.85
	6ss1020 P13	8.1	4.65	5.53	5.25		6ss1020 P13	100	57.4074	68.2716	64.8148		6ss1026 P16	8.02	4.05	5.86	6.58		6ss1026 P16	100	50.4988	73.0673	82.0449														6ss0817 P15	13.13	11.78	13.22	13.24		7ss1027_P15	4.08	3.11	5.24	4.82
	6ss1020 P15	11.44	12.01	10.5	10.95		6ss1020 P15	100	104.983	91.7832	95.7168		6ss1026 P23	7.36	4.37	2.59	1.71		6ss1026 P23	100	59.375	35.1902	23.2337														6ss0817 P16	4.92	3.92	2.18	5.93
	6ss1020 P18	6.73	5.71	5.19	4.79		6ss1020 P18	100	84.844	77.1174	71.1738		6ss1116P11	9.56	4.78	4.05	4.12		6ss1116P11	100	50	42.364	43.0962														6ss0817 P17	7.46	9.96	12.65	13.6
	6ss1020 P19	10.5	7.65	8.31	7.29		6ss1020 P19	100	72.8571	79.1429	69.4286		6ss1116P15	4.09	4.68	3.72	2.34		6ss1116P15	100	114.425	90.9535	57.2127														6ss0824 P15	10.7	8.62	15.03	13.53
	6ss1124 P18	6.34	0	0	0		6ss1124 P18	100	0	0	0		6ss1116P16	3.68	2.58	2.48	2.48		6ss1116P16	100	70.1087	67.3913	67.3913														6ss0824 P16	17.87	18.58	19.44	20.37
	6ss1124 P20.1	3.96	2.45	2.62	3.46		6ss1124 P20.1	100	61.8687	66.1616	87.3737		6ss1116P17	3.64	3.02	2.92	2.53		6ss1116P17	100	82.967	80.2198	69.5055														6ss0824 P17	10.1	7.11	7.37	7.43
	6ss1124 P20	4.56	3.08	3.41	3.72		6ss1124 P20	100	67.5439	74.7807	81.5789		7ss0118_P18	10.05	5.09	8.38	6.35		7ss0118_P18	100	50.6468	83.3831	63.1841														6ss0824 P19	4.7	8.2	9.84	9.04
	6ss1124 P22	2.88	2.7	1.71	2.08		6ss1124 P22	100	93.75	59.375	72.2222		7ss0118_P26	6.9	5.73	4.46	4.05		7ss0118_P26	100	83.0435	64.6377	58.6957														6ss0824 P20	17.54	21.37	28.34	29
	6ss1124 P24	4.32	1.99	1.89	2.11		6ss1124 P24	100	46.0648	43.75	48.8426		7ss0118_P30	5.28	4.83	5.06	3.11		7ss0118_P30	100	91.4773	95.8333	58.9015														6ss0831 P13	3.75	3.06	3.6	3.64
	6ss1124 P27	15.23	10	11.86	8.67		6ss1124 P27	100	65.6599	77.8726	56.9271		7ss0201_P11	7.98	11.21	5.98	5.46		7ss0201_P11	100	140.476	74.9373	68.4211														6ss0831 P14	4.25	3.94	4.24	4.37
	6ss1124 P28	9	8.95	8.57	9.23		6ss1124 P28	100	99.4444	95.2222	102.556		7ss0201_P16	4.55	5.35	5.63	3.92		7ss0201_P16	100	117.582	123.736	86.1538														6ss0831 P15	3.2	4.82	7.92	7.99
	6ss1124 P30	5.25	4.91	5.17	6.12		6ss1124 P30	100	93.5238	98.4762	116.571		7ss0201_P19	5.01	3.6	4	4.93		7ss0201_P19	100	71.8563	79.8403	98.4032														6ss0831 P16	4.66	6.48	9.92	8.6
	6ss1202 P18	9.47	12.69	10.5	8.38		6ss1202 P18	100	134.002	110.876	88.49		7ss0201_P20	10.64	11.65	14.75	13.78		7ss0201_P20	100	109.492	138.628	129.511														6ss0831 P18	7.81	14.06	15.51	17.74
	6ss1202 P21	8.32	20.87	2.62	1.59		6ss1202 P21	100	250.841	31.4904	19.1106		7ss0216_P11	3.15	4.87	5	3.06		7ss0216_P11	100	154.603	158.73	97.1429														6ss0831 P19	8.1	7.62	9.79	9.65
	6ss1202 P25	3.95	3.77	2.82	3.41		6ss1202 P25	100	95.443	71.3924	86.3291		7ss0216_P14	10.38	3.78	2.04	3.34		7ss0216_P14	100	36.4162	19.6532	32.1773														6ss0831 P20	5.07	4.95	6.87	8.04
	6ss1202 P28	3.71	3	1.25	1.54		6ss1202 P28	100	80.8625	33.6927	41.5094		7ss0216_P15	9.38	3.41	4.81	7.3		7ss0216_P15	100	36.3539	51.2793	77.8252														6ss0901 P13	3.8	4.78	11.85	8.37
	6ss1202 P29	3.89	4.3	4.99	4.66		6ss1202 P29	100	110.54	128.278	119.794		7ss0330_P12	2.36	2.88	0.76	0.95		7ss0330_P12	100	122.034	32.2034	40.2542														6ss0901 P13.2	4.22	4.32	10.19	12.44
	6ss1202 P30	10.09	5.26	5.12	4.82		6ss1202 P30	100	52.1308	50.7433	47.7701		7ss0330_P16	2.54	2.21	3.45	3.99		7ss0330_P16	100	87.0079	135.827	157.087														6ss0901 P14	7.31	10.94	11.11	9.2
	6ss1026 P16	8.02	4.05	5.86	6.58		6ss1026 P16	100	50.4988	73.0673	82.0449		7ss0420_P18	9.92	12.07	9.17	9.12		7ss0420_P18	100	121.673	92.4395	91.9355														6ss0901 P16	5.96	10.08	11.3	9.47
	6ss1026 P20	5.65	3.44	4.37	5.92		6ss1026 P20	100	60.885	77.3451	104.779		7ss0420_P18 1	6.8	5.71	4.36	4.63		7ss0420_P18 1	100	83.9706	64.1176	68.0882														6ss0901 P17	6.1	5.73	6.74	7.01
	6ss1026 P23	7.36	4.37	2.59	1.71		6ss1026 P23	100	59.375	35.1902	23.2337		7ss0420_P19	8.38	6.26	4.86	4.03		7ss0420_P19	100	74.7017	57.9952	48.0907														6ss0901 P19	1.65	2.08	2.86	2.52
	6ss1116P11	9.56	4.78	4.05	4.12		6ss1116P11	100	50	42.364	43.0962		7ss0420_P20	5.23	6.14	5.03	3.56		7ss0420_P20	100	117.4	96.1759	68.0688														6ss0922 P11	13.88	13.89	11.25	11.91
	6ss1116P14	9.91	9.9	9.1	9.48		6ss1116P14	100	99.8991	91.8264	95.6609		7ss0420_P25	9.28	2.59	1.35	1		7ss0420_P25	100	27.9095	14.5474	10.7759														6ss0922 P13	14.44	17.55	24.35	30.62
	6ss1116P15	4.09	4.68	3.72	2.34		6ss1116P15	100	114.425	90.9535	57.2127		7ss0420_P30	13.18	6.24	9.38	2.1		7ss0420_P30	100	47.3445	71.1684	15.9332														6ss0922 P14	13.45	13.43	16.42	18.89
	6ss1116P16	3.68	2.58	2.48	2.48		6ss1116P16	100	70.1087	67.3913	67.3913		7ss0524_P14	4.37	1.92	2.46	1.46		7ss0524_P14	100	43.9359	56.2929	33.4096														6ss0922 P16	7.59	9.13	8.89	11.27
	6ss1116P17	3.64	3.02	2.92	2.53		6ss1116P17	100	82.967	80.2198	69.5055		7ss0524_P19	7.85	1.56	1.53	0.79		7ss0524_P19	100	19.8726	19.4904	10.0637														6ss0922 P17	10.12	4.84	9.55	10.88
	6ss1116P18	9.01	7.1	8.26	8.18		6ss1116P18	100	78.8013	91.6759	90.788		7ss0524_P19 1	3.97	5.37	3.91	3.03		7ss0524_P19 1	100	135.264	98.4887	76.3224														6ss0922 P18	11.4	9.89	11	15.03
	7ss0118_P18	10.05	5.09	8.38	6.35		7ss0118_P18	100	50.6468	83.3831	63.1841		9ss0215_P17	4.25	5.38	2.58	1.67		9ss0215_P17	100	126.588	60.7059	39.2941														6ss0922 P20	7.68	4.84	8.38	9.27
	7ss0118_P23	4.08	4.38	4.86	5.28		7ss0118_P23	100	107.353	119.118	129.412		9ss0215_P18	3.87	3.93	4.04	1		9ss0215_P18	100	101.55	104.393	25.8398														7ss1027_P18	4.01	4.28	21.23	28.35
	7ss0118_P26	6.9	5.73	4.46	4.05		7ss0118_P26	100	83.0435	64.6377	58.6957		9ss0215_P20 oben	4.24	3.03	3.64	3.42		9ss0215_P20 oben	100	71.4623	85.8491	80.6604														7ss1027_P19	6.87	3.97	4.27	5.46
	7ss0118_P27	6.38	7.02	7.98	6.35		7ss0118_P27	100	110.031	125.078	99.5298		9ss0215_P24	4.46	6.79	3.45	2.1		9ss0215_P24	100	152.242	77.3543	47.0852														7ss1027_P20	3.1	4.34	4.95	4.26
	7ss0118_P30	5.28	4.83	5.06	3.11		7ss0118_P30	100	91.4773	95.8333	58.9015		9ss0215_P27 oben	2.65	2.7	1.56	0.68		9ss0215_P27 oben	100	101.887	58.8679	25.6604														7ss1027_P21	8.4	10.31	18.13	29.09
	7ss0201_P11	7.98	11.21	5.98	5.46		7ss0201_P11	100	140.476	74.9373	68.4211		9ss0215_P27unten	2.95	2.75	0.75	1.47		9ss0215_P27unten	100	93.2203	25.4237	49.8305														7ss1027_P23	3.52	10.59	16.2	19.83
	7ss0201_P15	4.6	1.61	1.5	1.36		7ss0201_P15	100	35	32.6087	29.5652		9ss0227 2 _P22	3.93	2.66	2.1	0.76		9ss0227 2 _P22	100	67.6845	53.4351	19.3384														7ss1027_P24	3.59	3.92	1.93	5.66
	7ss0201_P16	4.55	5.35	5.63	3.92		7ss0201_P16	100	117.582	123.736	86.1538		9ss0227 2 _P24	2.53	2.02	0.91	1.02		9ss0227 2 _P24	100	79.8419	35.9684	40.3162														7ss1027_P26	5.42	2.82	4.55	3.95
	7ss0201_P17	8	8.42	7.75	6.86		7ss0201_P17	100	105.25	96.875	85.75		9ss0227 2 _P27	4.88	1.51	1.23	0.86		9ss0227 2 _P27	100	30.9426	25.2049	17.623														7ss1027_P28	8.38	8.54	6.47	11.58
	7ss0201_P19	5.01	3.6	4	4.93		7ss0201_P19	100	71.8563	79.8403	98.4032		9ss0227 2 _P28	5.96	5.05	8.52	4.34		9ss0227 2 _P28	100	84.7315	142.953	72.8188														7ss1027_P29	3.71	4.07	6.47	8.93
	7ss0201_P20	10.64	11.65	14.75	13.78		7ss0201_P20	100	109.492	138.628	129.511																										7ss1027_P30	4.73	5.2	5.93	7.44
	7ss0216_P11	3.15	4.87	5	3.06		7ss0216_P11	100	154.603	158.73	97.1429
	7ss0216_P14	10.38	3.78	2.04	3.34		7ss0216_P14	100	36.4162	19.6532	32.1773
	7ss0216_P15	9.38	3.41	4.81	7.3		7ss0216_P15	100	36.3539	51.2793	77.8252
	7ss0216_P20	17.96	17.96	20.17	23.21		7ss0216_P20	100	100	112.305	129.232
	7ss0330_P12	2.36	2.88	0.76	0.95		7ss0330_P12	100	122.034	32.2034	40.2542
	7ss0330_P13	3.18	3.44	2.37	2.34		7ss0330_P13	100	108.176	74.5283	73.5849
	7ss0330_P16	2.54	2.21	3.45	3.99		7ss0330_P16	100	87.0079	135.827	157.087
	7ss0330_P18	4.07	4.72	6.2	6.77		7ss0330_P18	100	115.971	152.334	166.339
	7ss0330_P20	6.15	8.83	7.14	6.23		7ss0330_P20	100	143.577	116.098	101.301
	7ss0420_P17	7.27	13.32	14.12	13.6		7ss0420_P17	100	183.219	194.223	187.07
	7ss0420_P18	9.92	12.07	9.17	9.12		7ss0420_P18	100	121.673	92.4395	91.9355
	7ss0420_P18.1	6.8	5.71	4.36	4.63		7ss0420_P18.1	100	83.9706	64.1176	68.0882
	7ss0420_P19	8.38	6.26	4.86	4.03		7ss0420_P19	100	74.7017	57.9952	48.0907
	7ss0420_P20	5.23	6.14	5.03	3.56		7ss0420_P20	100	117.4	96.1759	68.0688
	7ss0420_P21	4.6	5.64	5.12	6.11		7ss0420_P21	100	122.609	111.304	132.826
	7ss0420_P25	9.28	2.59	1.35	1		7ss0420_P25	100	27.9095	14.5474	10.7759
	7ss0420_P26	4.81	4.31	4.86	5.49		7ss0420_P26	100	89.605	101.04	114.137
	7ss0420_P29	4.19	4.78	4.5	4		7ss0420_P29	100	114.081	107.399	95.4654
	7ss0420_P30	13.18	6.24	9.38	2.1		7ss0420_P30	100	47.3445	71.1684	15.9332
	7ss0524_P12	7.26	8.66	10.11	11.77		7ss0524_P12	100	119.284	139.256	162.121
	7ss0524_P14	4.37	1.92	2.46	1.46		7ss0524_P14	100	43.9359	56.2929	33.4096
	7ss0524_P17	6.56	5.34	3.98	5.38		7ss0524_P17	100	81.4024	60.6707	82.0122
	7ss0524_P18	9.05	9.32	11.2	10.38		7ss0524_P18	100	102.983	123.757	114.696
	7ss0524_P19	7.85	1.56	1.53	0.79		7ss0524_P19	100	19.8726	19.4904	10.0637
	7ss0524_P19.1	3.97	5.37	3.91	3.03		7ss0524_P19.1	100	135.264	98.4887	76.3224
	9ss0215_P16	4.55	3.96	2.21	1.93		9ss0215_P16	100	87.033	48.5714	42.4176
	9ss0215_P17	4.25	5.38	2.58	1.67		9ss0215_P17	100	126.588	60.7059	39.2941
	9ss0215_P18	3.87	3.93	4.04	1		9ss0215_P18	100	101.55	104.393	25.8398
	9ss0215_P20 oben	4.24	3.03	3.64	3.42		9ss0215_P20 oben	100	71.4623	85.8491	80.6604
	9ss0215_P20 unten	3.63	3.76	4.56	7.61		9ss0215_P20 unten	100	103.581	125.62	209.642
	9ss0215_P24	4.46	6.79	3.45	2.1		9ss0215_P24	100	152.242	77.3543	47.0852
	9ss0215_P27 oben	2.65	2.7	1.56	0.68		9ss0215_P27 oben	100	101.887	58.8679	25.6604
	9ss0215_P27unten	2.95	2.75	0.75	1.47		9ss0215_P27unten	100	93.2203	25.4237	49.8305
	9ss0215_P30	4.91	5.64	6.92	7.52		9ss0215_P30	100	114.868	140.937	153.157
	9ss0227 2 _P22	3.93	2.66	2.1	0.76		9ss0227 2 _P22	100	67.6845	53.4351	19.3384
	9ss0227 2 _P24	2.53	2.02	0.91	1.02		9ss0227 2 _P24	100	79.8419	35.9684	40.3162
	9ss0227 2 _P27	4.88	1.51	1.23	0.86		9ss0227 2 _P27	100	30.9426	25.2049	17.623
	9ss0227 2 _P28	5.96	5.05	8.52	4.34		9ss0227 2 _P28	100	84.7315	142.953	72.8188

[truncated: 22 more columns]

## Sheet: Figure 2
		Fig 2d						Fig 2d						Fig 2d					Fig. 2C					Fig 2H						Fig 2H						Fig 2H						Fig 2G					Fig.2 J
	Cilia length PIPK (WT) rapa + Lat A						Cilia length PIPK (WT) rapa only						Lat Only											PIPK (WT) + Rac (DN)						PIPK (WT)						Rac (DN) only											PIPK (WT) + CDC42 (DN)
	0	1	2	3			0	1	2	3			0	1	2	3		PIPK(WT +Lat.A	PIPK(WT) only	Lat. A only			0min rapa	60min rapa	120min rapa	180min rapa			0min rapa	60min rapa	120min rapa	180min rapa			0	1	2	3									0h rapa	1h rapa	2h rapa
8ss0524_P1	6.11	5.15	4.42	2.73		8ss0524_P16	9	4.9	1.62	2.51		9ss0307_P1	2.89	3.14	2.34	1.08		33.3333	75	33.3333		6ss1026 P5	100	74.5885	70.1646	72.8395		6ss1026 P16	8.02	4.05	5.86	6.58		9ss0220_P1	5.02	5.95	11.07	10.6			PIPK (WT) + Rac (DN)	PIPK (WT)	Rac (DN)			6ss1019 P1	5.46	4.59	4.98
8ss0524_P2	8.2	2.21	2.58	1.93		8ss0524_P17	4.51	5.46	6.82	1.69		9ss0307_P2	2.89	7.91	8.5	14.19		0	100	28.5714		6ss1026 P6	100	94.6317	119.226	132.709		6ss1026 P20	5.65	3.44	4.37	5.92		9ss0220_P2	8.27	5.19	5.88	6.37			22.22	66.66	22.2222			6ss1019 P1.2	3.18	3.53	4.28
8ss0524_P5	3.23	5.17	6.06	4.18		8ss0524_P18	4.65	2.79	2.44	1.87		9ss0307_P4	6.4	9.51	12.57	11.51		25	55.55	25		6ss1026 P7	100	89.5339	87.4898	102.698		6ss1026 P23	7.36	4.37	2.59	1.71		9ss0220_P3	6.93	7.51	8.6	7.38			22.22	66.66	25			6ss1019 P2	14.16	11.18	2.62
8ss0524_P7	6.38	4.26	4.7	4.03		8ss0524_P22	3.23	4.93	5.1	3.39		9ss0307_P5	6.32	2.68	1.06	1.48				22.2222		6ss1026 P8	100	140.141	69.0141	68.3099		6ss1116P11	9.56	4.78	4.05	4.12		9ss0220_P5	8.15	5.46	6.78	6.78			25	60	40			6ss1019 P3	8.07	9.02	8.9
8ss0524_P9	4.8	7.33	6.47	8.34		8ss0524_P24	6.27	2.11	1.35	1.09		9ss0307_P9	3.9	3.62	3.15	4.48						6ss1026 P9	100	113.978	112.043	93.3333		6ss1116P14	9.91	9.9	9.1	9.48		9ss0220_P6	11.88	9.89	10.62	9.47			33.33	83.33	38.4615			6ss1019 P4	15.02	14.21	15.36
8ss0524_P11	5.62	3.22	3.14	1.55		8ss0524_P25	11.76	8.63	8.11	7.59		9ss0307_P10	9.03	9.21	8.31	8.45						6ss1026 P11	100	136.434	136.563	121.318		6ss1116P15	4.09	4.68	3.72	2.34		9ss0220_P7 oben	3.53	2.91	3.11	4.52								6ss1019 P5	12.05	13.9	9.56
8ss0530_P4	4.23	4.8	3.91	3.48		8ss0524_P27	3.86	3.31	3.58	2.81		9ss0308_P2	11.48	7.95	5.5	5.21						6ss1026 P12	100	123.913	110.145	119.565		6ss1116P16	3.68	2.58	2.48	2.48		9ss0220_P7 unten	2.98	2.87	2.51	1.84								6ss1019 P6	12.37	5.07	3.79
8ss0530_P6	3.72	4.08	3.75	3.22		8ss0524_P28	6.39	9.76	5.76	5.75		9ss0308_P3	7.98	12.8	11.4	13.75						6ss1026 P13	100	90.1639	100.252	95.9647		6ss1116P17	3.64	3.02	2.92	2.53		9ss0220_P8	9.27	12.83	4.92	3.76								6ss1019 P7	9.47	10.43	9
8ss0530_P12	2.63	3.11	5.96	5.51		8ss0530_P16	5.89	6.68	4.88	2.29		9ss0308_P4	4.24	2.25	3.59	3.34						6ss1026 P14	100	108.835	131.203	118.985		6ss1116P18	9.01	7.1	8.26	8.18		9ss0220_P10	6.45	5.89	5.85	4.63								6ss1019 P8	12.71	8.48	11.42
8ss0530_P14	15.2	18.12	16.07	14.89		8ss0530_P17	10.95	10.8	14.1	2.57		9ss0308_P5	4.04	7.56	10.38	7.61						6ss1116P1	100	151.629	160.098	142.834		7ss0118_P18	10.05	5.09	8.38	6.35		9ss0222_P1	8.17	9.19	10.36	11.01								6ss1019 P13	4.31	4.36	4.18
8ss0613_P1	4.85	7.81	8.09	9.81		8ss0530_P19	8.87	10.33	5.45	6.03		9ss0308_P6	4.27	3.25	3.04	1.24						6ss1116P2	100	61.2293	41.844	32.3877		7ss0118_P23	4.08	4.38	4.86	5.28		9ss0222_P2	7.91	4.79	4.44	5.83								6ss1019 P15	9.07	8.59	8.28
8ss0613_P2	5.15	10.95	8.54	5.86		8ss0530_P22	7.31	8.3	4.19	2.01		9ss0308_P7	4.85	5.71	4.62	5.37						6ss1116P3	100	113.943	129.535	154.873		7ss0118_P26	6.9	5.73	4.46	4.05		9ss0222_P3	8.09	9.57	13.3	12.36								6ss1020 P1	8.96	9.65	9.86
8ss0613_P6	7.53	6.42	6.71	6.78		8ss0530_P23	11.08	10.88	14.33	1.62		9ss0313_P2	5.87	4.56	2.92	2.53						6ss1116P4	100	108.745	132.319	140.304		7ss0118_P27	6.38	7.02	7.98	6.35		9ss0222_P4	3.37	3.63	3.69	4.84								6ss1020 P2	13.18	11.14	7.9
8ss0613_P7	4.91	4.02	4.89	6.97		8ss0530_P26	4.62	4.4	1.12	0.67		9ss0313_P3	7.77	4.25	3.47	3.38						6ss1116P5	100	95.7865	108.708	93.2584		7ss0118_P30	5.28	4.83	5.06	3.11		9ss0222_P5	6.55	5.7	5.93	5.48								6ss1020 P3.1	7.69	7.17	7.12
8ss0613_P8	16.45	16.55	18.07	18.93		8ss0530_P28	3.24	1.4	1.18	1.69		9ss0313_P4	5.04	13.7	6.34	6.15						6ss1116P6	100	91.6988	164.672	126.448		7ss0201_P11	7.98	11.21	5.98	5.46		9ss0222_P6	10.23	15.78	14.95	15.66								6ss1020 P3.2	3.45	4.33	4.01
8ss0613_P9	5.44	5.76	6.07	8.11		8ss0613_P17	4.73	4.5	4.28	4.59		9ss0313_P5	5.81	4.54	5.27	5.2						6ss1116P8	100	115.548	126.384	113.31		7ss0201_P15	4.6	1.61	1.5	1.36		9ss0222_P9	7.83	7.77	9.63	8								6ss1020 P5	3.39	5.73	5.41
8ss0613_P10	8.43	8.33	8.4	8.84		8ss0613_P18	2.83	2.18	2.74	1.01		9ss0313_P6	8.26	10.21	11.68	10.31						6ss1116P9	100	109.008	103.511	87.9389		7ss0201_P16	4.55	5.35	5.63	3.92		9ss0222_P10	4.84	4.98	4.43	4.33								6ss1020 P6	4.67	5.55	7.97
8ss0613_P12	6.28	7.44	5.39	8.25		8ss0613_P22	6.16	3.8	4.62	3.6		9ss0313_P7	7.77	8.35	11.59	11.19						6ss1116P10	100	103.217	101.958	92.5874		7ss0201_P17	8	8.42	7.75	6.86		9ss0227_P1	5.07	5.74	5.57	3.38								6ss1020 P7	4.77	7.96	7.04
						8ss0613_P23	3.02	3.55	4.4	3.96		9ss0313_P8	7.19	8.12	7.6	6.91						7ss0118_P2	100	69.8461	77.8461	93.2308		7ss0201_P19	5.01	3.6	4	4.93		9ss0227_P3	3.32	1.29	0.77	0.99								6ss1020 P8	20.42	16.1	7.34
						8ss0613_24	12.34	8.51	9.91	3.66		9ss0313_P10	5.46	6.76	12.31	17.21						7ss0118_P4	100	135.254	89.1525	100		7ss0201_P20	10.64	11.65	14.75	13.78		9ss0227_P4	3.38	4.13	3.45	3.7								6ss1124 P1	6.56	9.9	15.25
						8ss0613_P25	4.04	3.56	3.12	1.29		9ss0314_P1	3.04	4.32	3.4	1.3						7ss0118_P5	100	108.485	99.0303	72.6061								9ss0227_P5	3.9	4.55	4.54	4.65								6ss1124 P2	6.62	11.67	8.41
						8ss0613_P26	7.81	3.88	7.56	7.2		9ss0314_P2	5.3	6.13	5.98	5.93						7ss0118_P6	100	154.035	116.842	122.456								9ss0227_P8	5.86	13.24	10.57	8.95								6ss1124 P4	7.37	4.96	0
						8ss0613_P27	5.82	4.79	5.18	3.59		9ss0314_P4	4.47	4.9	3.42	4.91						7ss0118_P7	100	121.27	105.397	75.873								9ss0227_P9	6.67	2.57	2.92	1.83								6ss1124 P6	4.77	4	3.6
						8ss0613_P29	11.37	13.35	12.69	15.01		9ss0314_P5 oben	3.86	3.51	3.73	3.29						7ss0118_P10	100	153.659	129.539	163.415								9ss0227_P10	11.22	7.4	8.68	9.38								6ss1124 P8	6.39	6	7.7
												9ss0314_P5 unten	3.35	2.78	3.34	5.48						7ss0118_P12	100	168.046	173.532	144.177								9ss0227_P11	3.68	3.86	3.65	3.83								6ss1124 P9	4.56	4.04	4.03
												9ss0314_P7	5.89	6.04	11.64	15.5						7ss0118_P15	100	128.904	161.538	194.289								9ss0227_P12	5.75	5.11	4.94	4.5								6ss1124 P10	3.23	4.49	3.34
												9ss0314_P8	5.96	6.42	8.17	7.22						7ss0201_P3	100	99.6591	143.409	158.068								9ss0227_P14	6.73	7.27	4.67	4.73								6ss1124 P12	3.68	5.58	4.32
												9ss0314_P9	3.82	3.31	3.28	2.96						7ss0201_P5	100	106.667	117.436	128.718								9ss0306_P1	7.32	7.73	8.08	6.52								6ss1124 P13	4.27	3.62	3.65
												9ss0314_P10	4.11	2.72	3.8	3.5						7ss0201_P7	100	155.742	70.8134	48.3254								9ss0306_P2	7.56	6.38	6.21	7.03								6ss1202 P1	4.16	1.87	3.12
																						7ss0201_P8.1	100	143.023	180.233	121.318								9ss0306_P3	3.42	4.14	7.18	3.18								6ss1202 P3	3.23	4.4	3.6
																						7ss0201_P8.2	100	193.396	264.151	402.358								9ss0306_P5	6.56	5.5	6.54	6.44								6ss1202 P4	3.6	3.76	3.53
																						7ss0201_P10	100	106.437	103.908	0								9ss0306_P6	5.3	4.19	3.62	2.14								6ss1202 P6	4.56	6.26	5.62
																																		9ss0306_P7	3.78	2.74	3.74	3.96								6ss1202 P9	9.65	12.11	12.44
																																		9ss0306_P8	7.49	9.05	8.12	7.57								6ss1202 P11	7.57	11.54	8.83
																																		9ss0306_P9	4.55	3.3	4.08	2.08								6ss1202 P12	6.39	7.53	8
																																		9ss0306_P10	6.15	5.92	6.97	5.94
																																		9ss0306_P11	5.46	7.17	9.77	8.91
																																		9ss0306_P12	7.23	9.45	9.36	4.53
																																		9ss0306_P13	3.72	3.58	4.05	4.29
																																		9ss0306_P15	7.14	2.73	2.71	2.31
[truncated: 34 more columns]

## Sheet: Figure 3
		Fig. 3E						Fig. 3E					Fig. 3E					Fig. 3D						Fig. 3G					Fig. 3G				Fig. 3G					Fig 3F
		PIPK (WT) only						PIPK (WT) + ast.				ast. only												PIPK (WT) only					PIPK (WT) + tub				Tubacin only
	0	1	2	3		0	1	2	3		0	1	2	3				PIPK only	Ast.+ PIPK	alisertib only		0	1	2	3		0	1	2	3		0	1	2	3
	9.77	7.86	10.49	13.57		3.96	2.3	1.46	1.29		6.95	11.96	14.42	15.34			7ss0705	75	41.6667			6.4	7.57	7.73	6.72		5.48	5.63	3.89	5.28		5.81	6.49	8.35	9.4			+rapa/tub	+rapa only	tubacin only
	3.7	2.36	2.83	2.39		3.31	2.76	1.42	1.92		4.1	4.47	3.24	4.06			7ss0719	80	20			5.6	5.84	6.72	6.52		5.49	7.39	5.82	6.59		4.23	4.33	3.78	6.25		7ss0728	30	60
	6.12	3.65	5.29	3.83		5.07	3.96	3.68	4.27		3.85	3.2	3.15	3.44			7ss0809	60	42.8571			5.15	5.92	5.23	6.26		11.58	11.45	9.11	9.89		3.94	7.62	7.58	8.56		7ss0802	33.3333	50
	5.03	2.19	1.43	1.07		7.32	7.05	11.01	12		3.85	4.34	2.65	3.22			7ss0810	33.3333	12.5			6.03	6.6	7.13	7.65		10.49	13.18	15.41	12.51		4.53	10.15	26.14	17.28		7ss0823	40	62.5
	8.22	2.76	3.99	2.73		4.91	4.71	7.28	11.5		12.78	14.73	22.78	18.25			9ss0309			36.3636		3.52	4.02	5.51	6		12.52	10.57	12.54	14.05		6.29	6.45	5.55	5.8		8ss0808	0	62.5
	3.26	4.29	5.89	4.79		7.71	8.57	11.23	10.38		3.56	4.25	3.48	3.83			9ss0320			26.6667		6.26	7.42	5.44	6.48		4.88	6.67	7.08	8.59		7.18	14.16	14.68	11.69		9ss0313			20
	8.74	7.34	6.56	0.86		4.74	4.05	5.2	4.93		7.14	20.43	19.09	18.77			9ss0320_2			33.3333		5.69	7.8	2.8	3.61		3.72	5.32	5.86	6.48		3.9	4.24	3.31	3.04		9ss0320			37.5
	4.66	1.28	1.99	0.64		9.05	7.95	7.04	9.1		3.95	3.43	4.44	4.84								4.46	2.83	2.88	3.3		5.55	4.49	3.79	4.67		6.71	6.31	7.97	7.49					35.7143
	4.56	3.44	2.96	3.4		6.86	3.72	5.14	8.18		5.86	5.87	7.2	4.82								12.09	8.44	5.65	3.52		3.42	2.8	4.87	5.86		8.64	10.65	10.64	11.85
	4.07	4.03	2.64	3.3		5.59	5.73	7.75	10.78		4.91	5.02	4.65	3.79								10.46	4.56	4.45	4.79		3.65	4.48	1.22	3.59		5.11	5.47	3.83	2.43
	4.11	1.74	1.82	1.31		4.41	9.45	5.61	5.93		1.85	1.67	1.96	1.63								7.01	9.38	12.33	14.22		3.17	1.5	1.43	0.96		5.72	8.1	7.59	7.6
	3.2	4.06	2.94	3.74		6.92	6.48	7.34	7.88		4.5	4.65	5.82	5.56								5.66	4.24	6.01	5.1		5.56	4.72	5.94	3.98		3.93	4.75	5.8	3.41
	5.72	10.5	5.68	2.82		7.62	4.17	4.3	3.74		4.61	4.97	8.72	13.74								5.07	5.92	3.95	6.07		6.55	6.88	8.07	13.26		7.62	11.4	13.86	15.51
	17.53	4.55	5.24	2.83		6	4.59	5.47	6.68		4.76	4.42	4.2	7.1								3.16	1.45	2.63	2.41		5.02	4.17	3.8	4.34		6.92	5.77	6.55	5.86
	3.93	3.87	4.34	4.62		4.51	4.54	5.06	8.49		6.39	7.62	5.64	4.31								8.15	8.85	8.48	11.13		9.44	1.44	2.87	1.53		5.21	8.08	5.71	5.43
	4.36	5.12	5.32	5.05		2.7	2.38	2.89	3.22		5.01	4.74	4.47	3.66								4.77	4.6	5.09	4.55		3.81	3.93	3.79	4.94		5.2	19.1	11.91	8.67
	4.84	6.14	9.42	6.71		6.07	7.78	8.76	9.1		5.42	6.18	5.75	5.27								1.77	2.86	2.58	2.76		5.43	2.22	1.85	2.16		3.16	4.32	3.78	0.86
	11.56	7.48	6.9	7.37		6.36	4.92	5.69	5.67		5.41	9.55	10.1	13.05								6.63	3.74	2.35	2.04		6.1	5.44	4.74	4.09		4.57	5.75	1.69	1.67
	3.86	3.56	1.08	0		11.03	13.93	10.92	12.68		3.41	6.81	9.19	10.6								10.24	9.91	12.96	14.13		5.12	4.22	8.21	13.52		5.78	5.98	5.47	5.21
	5.68	11.3	9.39	5.2		4.16	3.94	4.01	4.73		4.7	6.95	8.94	9.11								9.46	9.14	8.08	7.28		3.65	3.8	3.94	4.07		4.82	4.66	5.71	7.06
	6.01	3.81	4.33	6.08		5.04	7.06	7.72	4.4		3.89	5.05	5.37	4.63								6.14	7.6	7.16	6.94		2.91	2.59	2.88	3.24		5.47	5.46	6.15	4.5
	6.1	6.4	4.17	4.18		5.54	4.76	6.07	6.35		2.8	4.86	4.33	6.47								4.97	1.12	1.42	0.72		2.57	3.57	3.25	3.29		5.35	8.54	12.84	11.67
	6.9	5.78	5.7	6.21		4.52	3.9	4.52	4.13		5.54	8.15	8.41	7.17								6.02	9.14	3.75	2.78		4.28	4.37	4.62	4.79		5.94	5.15	6.62	6.74
	5.9	4.84	5.09	2.53		5.17	4.22	3.12	4.3		6.44	7.23	13.85	8.28								8.15	7.88	11.83	14.63		3.77	3.9	3.9	3.79		4.28	4.01	4.45	4.23
	4.79	3.36	2.72	0.77		10.7	4.1	1.34	2.04		4.12	3.65	3.95	3.97								3.73	1.82	1.41	0.99		7.88	11.77	11.14	10.49		3.05	4.48	4.03	3.43
	3.98	4.05	2.78	3.98		4.51	3.93	1.21	2.08		4.67	5.78	5.38	5.61								5.53	5.11	4.53	3.78		5.12	6.68	5.85	5.6		4.52	7.99	8.9	8.06
	6.47	6.81	9.12	8.2		9.2	16.44	14.71	24.36		3.99	3.07	2.9	2.65								6.17	6.79	5.74	5.03		5.79	10.62	12.73	13.15		4.83	7.5	6.8	6.45
	2.68	2.96	3.34	2.01		12.42	13.56	24.01	21.35		5.36	3.83	2.46	1.71								5.55	6.39	3.38	4.49		5.08	6.7	8.2	6.33		4.87	5.98	5.85	3.41
						3.87	3.57	3.75	6.41		6.46	9.91	3.8	3.65								4.59	3.42	3.56	3.03		6.71	6.28	6.48	5.49		4.61	8.42	8.49	9.81
						4.59	3.58	3.09	4.42		4.63	10.55	11.47	10.94								6.49	6.53	5.36	5.94							4.33	8.7	9.66	11.9
						4.31	3.42	3.49	2.34		4.31	1.5	1.3	0.64								6.98	4.52	6.49	7.56							5.54	6.87	7.98	2.69
						4.21	5.19	6.54	9.69		2.76	3.05	2.58	2.74								3.52	2.65	2.72	2.32							6.88	11.49	13.18	16.96
						7.85	2.95	3.37	2.32		3.53	4.56	4.58	5.01								4.5	4.21	3.62	3.68							3.1	3.58	3.15	3.4
						4.3	3.54	2.76	4.07		7.05	6.87	6.52	7.46								7.72	6.53	7.32	6.44							4.36	5.7	3.72	5.18
						3.16	4.56	5.3	6.53		4.69	8.51	4.28	4.87								4.39	3.32	3.15	2.4							3.55	6.73	9.36	7.5
											7.31	0.94	2.62	1.51								6.24	6.73	7.46	9.31							7.51	5.78	6.11	6.04
											4.99	12.48	8.44	6.82								5.29	3.35	3.33	4.61							5.7	12.78	14.23	16.56
											2.61	3.44	6.38	8.44								7.95	8.2	9.56	11.08							7.12	14.39	6.64	4.66
											3.39	3.09	3.1	3.36																		5.95	16.18	18.46	18.74
											7.25	6.43	10.22	12.19																		4.07	2.35	2.23	2.27
											8.31	4.76	6.03	7.29

## Sheet: Figure 4
Fig.4 E/F																																	Fig 4 G						Fig 4 G						Fig. 4J
DN Dynmain buffer ctrl											average	%				DN Dynmain + Serotonin											average						WT Dynamin vs H20(ctrl)						WT Dynamin vs 5HT						Serotonin + TMSb(WT)
											17	7.33333	24.3333														49.062	5.07692	54.1389			0	1	2	3			0	1	2	3			0	1	2	3
Position	0h	1h	2h	3h	Y/N	fission	resportion	Gesamt	fission	resorp	fission	resorption	Summe			Position	0h	1h	2h	3h	Y/N	fission	resportion	Gesamt	fission	resorp	fission	resorption	Summe		7ss0623_P11	2	1.26	1.41	1.74		7ss0623_P1	1.51	2.82	2.61	2.66		8ss0404_P1	5.24	3.57	4.89	4.44		8ss0404_P16
7ss0222_P1	7.12	7.34	10.63	8.82	n	0	0	6	0	0	0	0	0			7ss0222_P12	8.11	5.58	7.24	8.6	n	0	0	9	4	0	44.4444	0	44.4444		7ss0623_P12	1.95	2.39	4.29	1.97		7ss0623_P2	2.07	1.75	2.02	1.71		8ss0404_P2	7.2	7.49	6.37	7.28		8ss0404_P17
7ss0222_P3	13.5	11.93	11.63	13.46	n	0	0									7ss0222_P13	10.24	8.21	8.85	9.69	n	0	0		44.4444						7ss0623_P12.1	5.66	8.71	6.65	7.72		7ss0623_P3	2.28	2.13	2.02	1.89		8ss0404_P3	12.95	14.47	18.11	20.1		8ss0404_P18
7ss0222_P4	6.84	9.4	9.36	9.17	n	0	0									7ss0222_P14	11.52	10.25	12.27	11.93	n	0	0								7ss0623_P13	2.41	3.97	4.62	3.79		7ss0623_P4	2.76	3.02	2.95	2.83		8ss0404_P4	5.92	9.38	12.66	13.26		8ss0404_P19
7ss0222_P5	7.35	8.69	8.31	9.07	n	0	0									7ss0222_P15	3.92	3.45	1.73	1.64	y	1	0								7ss0623_P15	1.88	2.78	3.24	3.53		7ss0623_P5	3.93	3.82	3.52	3.85		8ss0404_P5	4.52	4.48	3.32	2.88		8ss0404_P20
7ss0222_P8	9.06	7.99	9.02	9.18	n	0	0									7ss0222_P16	4.8	3.85	3.63	3.61	y	1	0								7ss0623_P16	2.54	4.18	5.07	2.4		7ss0623_P6	2.38	2.36	2.52	2.5		8ss0404_P6	21.84	27.05	28.36	28.13		8ss0404_P21
7ss0222_P10	10.18	12.86	11.06	11.94	n	0	0									7ss0222_P17	6.87	6.75	7.08	8.9	y	1	0								7ss0623_P17	2.04	1.64	1.6	1.24		7ss0623_P7	2.15	2.04	2.12	1.81		8ss0404_P7	3.81	7.36	8.49	7.08		8ss0404_P23oben
7ss0308_P1	4.58	5.33	5.52	6.16	n	0	0	12	2	0	16.6667	0	16.6667			7ss0222_P18	9.85	6.48	10.16	6.93	y	1	0								7ss0623_P18	6.15	9.58	9.47	7.9		7ss0623_P7.2	2.06	2.22	2.28	2.28		8ss0404_P8	6.61	6.94	5.74	7.28		8ss0404_P23unten
7ss0308_P3	6.13	5.56	6.19	6.35	n	0	0		16.6667							7ss0222_P19	4.5	6.83	9.86	11.39	n	0	0								7ss0623_P18.2	4.2	4.64	5.62	6.23		7ss0623_P8	2.35	2.18	2.16	2.07		8ss0404_P9	3.46	3.17	3.59	3.27		8ss0404_P24
7ss0308_P4	6.55	6.72	6.36	8.17	n	0	0									7ss0222_P20	6.59	6.89	7.91	7.82	n	0	0								7ss0623_P19	3.79	4.95	3.91	3.86		7ss0623_P9	2.53	4.03	4.98	5.34		8ss0404_P11	5.17	4.5	4.19	4.66		8ss0404_P25
7ss0308_P5	5.89	5.96	6.16	6.35	n	0	0									7ss0308_P16	7.64	7.86	3.98	3.78	y	1	0	13	3		23.0769	0	23.0769		7ss0623_P20	2.6	3.34	3.73	3.28		7ss0623_P10	1.96	1.99	2.13	2.02		8ss0404_P12	7.17	12.66	5.91	6.04		8ss0404_P27
7ss0308_P7	7.16	6.57	7.26	7.37	n	0	0									7ss0308_P17	7.18	7.86	6.92	8.74	n	0	0		23.0769	0					7ss0628_P16	4.88	5.33	5.25	6.4		7ss0628_P1	5.31	5.17	3.23	2.89		8ss0404_P13	6.4	4.88	7.4	10.02		8ss0404_P28links
7ss0308_P8	8.52	7.32	4.4	5.06	y	1	0									7ss0308_P19	4.23	6.57	6.46	7.31	n	0	0								7ss0628_P17	4.28	3.75	3.5	3.23		7ss0628_P2	5.29	7.18	6.29	5.68		8ss0404_P14	4.94	8.25	6.03	6.98		8ss0404_P28rechts
7ss0308_P10	3.15	4.57	3.97	2.79	n	0	0									7ss0308_P20	5.65	3.65	6.3	7.11	n	0	0								7ss0628_P18	3.09	3.23	3.09	2.59		7ss0628_P3	5.98	3.51	4.58	5.04		8ss0412_P16	9.81	14.9	15.91	16.28		8ss0404_P29
7ss0308_P11	4.29	4.69	4.23	3.89	y	1	0									7ss0308_P22	11.5	7.68	4.07	9.04	y	1	0								7ss0628_P19	6.11	6.26	5.78	4.83		7ss0628_P4	3.34	3.44	4.93	4.09		8ss0412_P17	5.9	4.68	5.95	5.1		8ss0404_P30
7ss0308_P12	5.51	4.85	6.33	6.7	n	0	0									7ss0308_P23	4.51	3.59	2.14	3.93	n	0	0								7ss0628_P19.2	4.21	2.85	3.53	4.11		7ss0628_P4.2	3.01	3.75	5.13	4.97		8ss0412_P18	7.72	12.15	16.76	18.38		8ss0412_P1
7ss0308_P13	13.71	12.89	12.34	12.91	n	0	0									7ss0308_P24	5.24	5.25	5.12	5.15	n	0	0								7ss0628_P20	4.57	3.9	3.91	3.71		7ss0628_P5	3.32	3.28	3.01	3.86		8ss0412_P20	5.27	4.17	3.35	4.92		8ss0412_P2
7ss0308_P14	3.11	2.02	1.82	2.59	n	0	0									7ss0308_P25	12.36	13.34	16.58	14.67	n	0	0								7ss0628_P21	2.85	4	3.6	4.18		7ss0628_P6	4.33	4.18	4.49	3.44		8ss0412_P21	8.25	13.31	17.67	23.29		8ss0412_P3
7ss0308_P15	4.24	5.5	5.31	4.99	n	0	0									7ss0308_P26	5.63	5.68	5.77	6.07	n	0	0								7ss0628_P22	3.14	3.55	3.58	4.53		7ss0628_P7	4	2.91	2.88	2.07		8ss0412_P22	12.47	15.61	17.25	3.9		8ss0412_P4
7ss0406_P1	4.84	5.81	6.36	6.18	y	1	0	10	1	2	10	20	30			7ss0308_P27	7.61	7.11	7.43	6.34	n	0	0								7ss0628_P23	2.88	3.1	3	2.5		7ss0628_P8	3.25	1.82	2.87	2.17		8ss0412_P23	4.54	10.1	13.15	15.19		8ss0412_P5
7ss0406_P2	4.39	2.2	2.21	3.19	n	0	0		10	20						7ss0308_P28	9.47	8.46	9.46	6.71	n	0	0								7ss0628_P24	3.52	2.81	3.11	2.75		7ss0628_P9	8.39	8.46	8.13	8.89		8ss0412_P24	4.94	4.32	3.18	3.95		8ss0412_P6
7ss0406_P5	2.77	4.53	4.16	4.78	n	0	0									7ss0308_P29	11.21	8.59	8.19	7.7	y	1	0								7ss0628_P26	3.54	3.9	3.98	4.45		7ss0628_P9.2	3.09	4.15	3.31	3.46		8ss0412_P25	2.76	2.91	3.88	2.37		8ss0412_P7
7ss0406_P7	7.54	11.11	11,11 (NA)	13.77	n	0	0									7ss0308_P30	4.64	3.3	3.73	2.36	n	0	0								7ss0628_P27	3.47	2.71	2.66	2.95		7ss0628_P10	2.62	2.75	2.31	2.44		8ss0412_P26	16.9	23.05	25.76	30.75		8ss0412_P8
7ss0406_P9	7.33	6.92	7.5	5.59	n	0	0									7ss0406_P17	3.03	2.6	2.92	2.65	n	0	0	13	8	2	61.5385	15.3846	76.9231		7ss0628_P27.1	3.97	3.68	3.22	3.67		7ss0628_P11	5.39	4.13	4.13	3.79		8ss0412_P27	4.88	14.01	19.18	24.18		8ss0412_P9
7ss0406_P11	2.66	3.3	3.27	3.24	n	0	0									7ss0406_P18	8.73	4.98	2.79	2.8	y	1	0		61.5385	15.3846					7ss0628_P28	4.37	4.72	4.81	4.49		7ss0628_P12	4.84	4.52	4.41	4.234		8ss0412_P28	6.39	8.25	7.86	8.95		8ss0412_P10
7ss0406_P12	5.97	6.85	7.64	6.46	n	0	0									7ss0406_P20	4.97	1.64	2.38	1.31	y	1	0								7ss0628_P29	4.75	5.81	6.34	7.11		7ss0628_P13	2.81	4.4	5.63	5.83		8ss0412_P29	6.6	6.95	6.06	5.34		8ss0412_P11
7ss0406_P13	4.6	4.27	4.84	5.58	n	0	0									7ss0406_P21.1	3.36	2.06	1.39	1.97	y	1	0								7ss0630_P16	6.33	2.4	3.21	3.35		7ss0628_P14	3.07	3.03	2.82	3.21		8ss0412_P30	14.3	18.63	25.41	22.7		8ss0412_P12o
7ss0406_P14	3.52	2.25	0.84	0.54	y	0	1									7ss0406_P21.2	3.57	4.16	3.08	3.73	n	0	0								7ss0630_P17	4.88	3.98	4.01	3.21		7ss0628_P15	3.51	3.21	3.73	3.38		8ss0418_P1	6.99	17.86	14.73	10.52		8ss0412_P12u
7ss0406_P15	7.26	9.07	9.31	4.67	Y	0	1									7ss0406_P22	3.84	3.72	3.94	4.24	n	0	0								7ss0630_P17.1	3	3.26	2.83	3.02		7ss0628_P15.2	2.51	3.66	3.35	3.3		8ss0418_P2	11.38	15.13	15.38	15.2		8ss0412_P13
9ss0131_P31	4.33	5.33	4.25	5	n	0	0	6	2	0	33.3333	0	33.3333			7ss0406_P25	3.43	2.07	1.67	1.28	y	1	0								7ss0630_P17.2	4.92	4.73	5.97	7.31		7ss0630_P1	6.43	3.17	2.39	2.5		8ss0418_P3	9.96	10.5	10.86	12.2		8ss0412_P14
9ss0131_P33	3.63	5.43	5.91	6.42	n	0	0		33.3333							7ss0406_P26.1	8.49	3.75	3.82	3.34	y	0	1								7ss0630_P18	3.98	3.43	3.6	2.92		7ss0630_P3	3.84	4.91	3.21	3.36		8ss0418_P4	5.91	6.14	5.83	7.44		8ss0412_P15
9ss0131_P37	7.84	7.21	7.47	6.13	n	0	0									7ss0406_P26.2	4.68	4.25	3.08	3.83	Y	1	0								7ss0630_P18.1	3.22	4.2	3.93	3.62		7ss0630_P4	4.28	4.06	4.32	4.77		8ss0418_P6	12.16	13.86	17.48	22.25		8ss0418_P16
9ss0131_P38	4.72	4.72	4.75	4.38	n	0	0									7ss0406_P27	5.81	1.94	1.35	1.5	y	1	0								7ss0630_P19	2.88	3.06	2.5	2.88		7ss0630_P5	5.63	4.01	4.85	5.08		8ss0418_P7	11.21	13.05	13.58	14.76		8ss0418_P17
9ss0131_P39	14.11	15.25	14.07	12.71	y	1	0									7ss0406_P28	4.06	4.07	3.43	3.43	Y	1	0								7ss0630_P19.1	4.04	4.96	4.86	3.28		7ss0630_P7	3.35	3.32	3.3	3.89		8ss0418_P8	15.38	22.16	18.92	17.46		8ss0418_P18
9ss0131_P40	5.17	2.91	2.87	2.57	y	1	0									7ss0406_P29	4.49	3.79	3.59	3.49	Y	0	1								7ss0630_P21	4.71	4.63	4.45	4.35		7ss0630_P7.1	4.52	2.57	2.5	2.38		8ss0418_P9	10.02	13.61	12.25	13.89		8ss0418_P19
P1	3.93	3.29	3.32	3.79	y	1	0	12	3	2	25	16.6667	41.6667			7ss0406_P30	4.38	3.29	3.24	3.72	Y	1	0								7ss0630_P23	11.33	15.11	14.27	9.93		7ss0630_P8	3.65	5.17	3.49	2.26		8ss0418_P10	5.64	6.84	6.73	5.89		8ss0418_P20
P2	5.07	2.01	2.79	2.76	y	1	0		25	16.6667						9ss0131_P1	6.18	5.63	6.16	6.04	y	1	0	10	6	1	60	10	70		7ss0630_P24	7.34	7.36	7.09	8.12		7ss0630_P9	4.09	2.44	2.44	3.88		8ss0418_P13	6.97	8.55	9.14	11.89		8ss0418_P21
P3	2.91	3.98	3.81	5.42	n	0	0									9ss0131_P1 unten	4.19	5.37	5.31	5.03	y	1	0		60	10					7ss0630_P24.1	6.93	7.11	6.36	5.75		7ss0630_P9.1	3.45	3.68	3.68	2.63		8ss0418_P15	5.61	9.19	10.08	9.34		8ss0418_P22
P4	9.74	7.65	8.15	6.1	n	0	0									9ss0131_P2	2.66	2.61	4.12	4.79	n	0	0								7ss0630_P25	3.06	2.34	2.97	3.25		7ss0630_P10	4.14	4.61	4.04	4.29								8ss0418_P23
P5	4.76	5.03	5.2	5.02	n	0	0									9ss0131_P3	9.09	6.19	5.95	5.42	y	1	0								7ss0630_P26	4.61	3.68	4.43	5.59		7ss0630_P11	7.28	7.68	7.42	7.38								8ss0418_P24
P6	3.83	3.3	3.44	4.02	n	0	0									9ss0131_P4	4.01	4	4.19	3.38	y	1	0								7ss0630_P27	3.5	3.53	0.76	0		7ss0630_P12	5.96	7.28	6.28	4.75								8ss0418_P25
P7	4.26	3.34	3.89	2.59	y	0	1									9ss0131_P5 oben	4.6	3.41	3.66	3.56	y	0	1								7ss0630_P27.1	2.35	2.46	2.55	2.1		7ss0630_P12.1	3.13	3.53	3.57	2.88								8ss0418_P26
P8	2.92	2.83	2.15	1.07	y	0	1									9ss0131_P5 unten	4.13	8.83	2.56	1.1	y	1	0								7ss0630_P28.1	3.33	3.67	2.89	3.66		7ss0630_P13	3.12	4.29	3.03	2.43								8ss0418_P27
P10	4.72	4.67	4.64	4.03	n	0	0									9ss0131_P6	5.99	4.52	3.64	2.56	y	1	0								7ss0630_P28	2.97	1.82	2.11	2.87		7ss0630_P14	12.18	11.1	9.92	11.21								8ss0418_P28li
P11	8.04	8.54	10.3	9	n	0	0									9ss0131_P7	4.16	6.12	5.99	4.39	n	0	0								7ss0630_P29	2.18	3.02	3.22	3.68		7ss0630_P15	3.72	3.98	3.63	3.8								8ss0418_P28re
P14	3.88	3.86	3.76	4.45	y	1	0									9ss0131_P8	8.49	10.34	11.34	9.76	n	0	0														7ss0630_P15.1	4.08	8.18	5.46	6.9								8ss0418_P29
P15	4.17	4.45	5.05	4.76	n	0	0									P16	8.1	10.24	11.14	9.69	n	0	0	16	9	0	56.25	0	56.25																				8ss0418_P30
																P17	4.1	3.91	4.82	7.88	n	0	0		56.25	0
																P18	3.7	3.15	3.41	3.24	n	0	0
																P19	9.88	7.97	9.83	10.48	y	1	0
																P20	7.7	6.79	8.61	10.16	n	0	0
																P21	4.18	2.69	3.38	3.54	y	1	0
																P21-2	5.71	5.71	6.65	6.72	n	0	0
																P22	7.04	4.96	2.53	3.33	y	1	0
																P23	7.09	3.76	0.79	0.72	y	1	0
																P23_2	6.15	7.04	7.27	6.63	y	1	0
																P24	4.09	2.14	1.07	1	y	1	0
																P25	8.9	4.36	4.06	3.75	y	1	0
																P27	8.85	6.9	9.09	5.24	y	1	0
																P28	6.6	6.04	4.82	6.82	n	0	0
																P30	4.14	1.48	0.45	0.11	y	1	0
																P30_2	5.24	3.88	3.36	5.04	n	0	0
[truncated: 17 more columns]

## Sheet: Figure 5c
treatment	0 h	1 h		treatment	0 h	1 h
H20 ctrl	18,26402	12,2633		serotonin	10,88825	23,40105
H20 ctrl	39,87915	32,42574		serotonin	0	31,34796
H20 ctrl	36,60714	34,42438		serotonin	41,62791	43,11927
H20 ctrl	14,67305	18,33616		serotonin	100	95,18073
H20 ctrl	30,80808	24,931		serotonin	8,128545	27,01909
H20 ctrl	41,31403	26,1324		serotonin	75,63559	100
H20 ctrl	8,680947	9,93184		serotonin	7,87172	26,9514
H20 ctrl	16,27517	15,73465		serotonin	14,39206	59,80511
H20 ctrl	27,88779	35,46875		serotonin	55,3719	84,79088
H20 ctrl	23,97043	22,94922		serotonin	11,83775	14,91974
H20 ctrl	35,81662	22,99065		serotonin	100	21,45777
H20 ctrl	19,79566	12,5		serotonin	36,81818	30,77609
H20 ctrl	41,02167	28,03234		serotonin	26,54971	30,19093
H20 ctrl	15,54054	13,28125		serotonin	17,32102	52,28628
H20 ctrl	28,4658	27,95497		serotonin	54,09836	49,62406
H20 ctrl	62,30367	71,2766		serotonin	52,8169	63,13044
H20 ctrl	25,5627	24,17375		serotonin	56,76393	69,56522
H20 ctrl	35,77982	24,90451		serotonin	14,97845	79,30159
H20 ctrl	25,22124	40,62078		serotonin	82,30089	100
H20 ctrl	41,06996	31,02345		serotonin	29,29155	28,30189
H20 ctrl	60,07194	49,2228		serotonin	20,28836	28,44535
H20 ctrl				serotonin	16,77966	50,83682
H20 ctrl				serotonin	11,14206	11,14206
H20 ctrl				serotonin	4,141689	6,734007
H20 ctrl				serotonin	8,214677	14,24707
H20 ctrl				serotonin	15,5106	42,86448
H20 ctrl				serotonin	62,65244	44,81865
H20 ctrl				serotonin	22,69663	27,82516
H20 ctrl				serotonin	10,6681	30,0813
H20 ctrl				serotonin	18,67749	53,98613
H20 ctrl				serotonin	63,88309	29,96575
H20 ctrl				serotonin	13,21656	6,862745
H20 ctrl				serotonin	10,71429	0

## Sheet: Figure 6b
mCherryFRB_YFPFRB_Y	mCherryFRB_YFPFRB_Ac		mCherryPIPK_YFPFRB_Y	mCherryPIPK_YFPFRB_Ac		mCherryFRB_YFPTMSbeta_Y	mCherryFRB_YFPTMSbeta_Ac		mCherryPIPK_YFPTMSbeta_Y	mCherryPIPK_YFPTMSbeta_Ac
5	5		3,131	3,131		8,66	8,66		7,549	7,549
9	10		3,179	3,179		16,432	16,432		9,141	9,141
6	6		3,742	3,145		13,619	13,619		3,837	3,837
20	20		2,899	2,899		10,466	10,466		2,5	2,5
13	13		6,797	6,797		12,948	12,948		5,72	5,72
3	3		8,363	8,363		5,839	5,839		6,809	6,809
6	6		4,01	4,01		12,113	12,113		4,385	4,385
13	13		7,548	7,548		5,918	5,918		7,843	7,843
7	7		10,51	10,51		10,195	10,195		4,716	4,716
6	6		6,203	6,203		7,204	7,204		11,319	11,319
8	6		4,992	4,992		11,352	6,163		10,449	10,449
4	4		10,318	6,057		6,167	6,167		2,246	2,246
8	8		2,766	2,766		8,836	8,836		7,494	7,494
9	9		3,448	3,448		6,413	6,413		5,847	5,847
5	5		3,742	3,742		9,297	9,297		10,589	10,589
14	14		3,894	3,894		7,758	7,096		2,708	2,708
13	13		3,029	3,029		20,326	20,326		7,833	7,833
4	4		2,866	2,866		10,559	10,559		12,971	12,971
9	7		4,881	4,881		21,098	13,352		11,311	11,311
8	7		2,82	2,82		11,3	11,3		6,3	6,3
5	5		4,52	4,006		7,746	7,746		6,593	6,593
6	6		6,861	6,861		15,096	15,096		3,9	3,9
6	6		2,923	2,923		13,394	13,394		6,331	6,331
9	9		5,216	5,216		5,607	5,607		4,097	4,097
10	10		6,78	6,78		3,595	3,595		4,4	4,4
22	22		2,879	2,879		19,42	19,42		4	4
5	5		3	3		13	13		6,844	6,844
9	9		5,207	5,207		13	13		5,263	4,133
7	7		2,479	2,479		9,565	9,565		3,971	3,971
8	8		7,883	7,883		8,12	8,12		6,831	6,831
9	9		2,368	2,368		3,671	3,671		2,955	2,955
7	7		5,9	5,9		6,851	6,851		9,261	9,261
7	7		2,233	2,233		6,062	6,062		4,204	4,204
6	6		8,055	6,72		9,697	9,697		3,366	3,366
14	14		3,331	3,331		6,8	6,8		9,746	9,746
6	6		4,7	4,7		6,624	6,624		6,192	6,192
6	6		3,328	3,328		6,426	6,426		3,739	3,739
5	5		3,642	3,642		8,89	8,89		10,423	10,423
7	7		5	5		6,158	6,158		7,873	7,873
3	3		2,686	2,686		9	9		6,5	6,5
7	7		2,716	2,716		9,771	9,771		7	7
9	6		3,234	3,234		18	18		9,948	9,948
18	15		5	5		3,322	3,322		4,5	4,5
4	4		3,3	3,3		8,915	8,915		7	7
9	9		2,195	2,195		13,505	13,505		16,826	16,826
3	3		1,688	1,688		13,591	13,591		7,793	7,793
4	3		3,242	3,242		10,884	10,884		2,54	2,54
7	7		2,535	2,535		6,046	6,046		6,922	6,922
6	6		5,243	5,243		8,687	8,687		5	5
12	12		4,387	4,387		6,277	6,277		7,4	7,4
5	5		3,7	3,7		12,969	12,969		12,971	12,971
4	4		6,184	6,184		7,242	7,242		4	4
10	10		3,073	3,073		10,715	10,715		5,452	5,452
8	8		2,4	2,4		10,141	10,141		3,962	3,962
9	9		4,227	4,227		6,055	6,055		3,389	3,389
8	8		2,4	2,4		6,013	6,013		6,969	6,969
9	6		2,659	2,659		3,609	3,609		12,827	12,827
13	13		3,6	3,6		10,159	10,159		3	3
10	10		5,226	5,226		10,114	10,114		6	6
9	9		3,69	3,69		7	7		4,416	4,416
7	7		10	10		5,019	5,019		7,231	7,231
6	6		5,861	5,861		7,729	7,729		7,6	7,6
12	12		5,859	5,859		5,604	5,604		6,122	6,122
12	12		2,336	2,336		18,794	18,794		5,416	5,416
5	5		2,021	2,021		7,073	7,073		11,986	11,986
11	11		7,847	7,847		11,487	11,487		17,539	17,539
3	3		3,06	3,06		4,456	4,456		6,952	6,952
13	11		2,338	2,338		4,571	4,571		11,838	11,838
9	9		5,573	5,573		7,916	7,916		3,319	3,319
10	10		2	2		8,704	8,704		8,233	8,233
16	16		4,82	4,82		10,887	10,887		5,908	5,908
5	5		4,198	4,198		10,706	10,706		5,8	5,8
6	6		3,777	3,777		14,286	14,286		9,2	9,2
9	9		7,835	7,835		11,703	11,703		2,736	2,736
13	13		3,132	3,132		5	5		4,857	4,857
5	5		2,666	2,666		12,291	12,291		6,618	6,618
14	14		3,885	3,885		4,694	4,694		11,319	11,319
11	11		3,527	3,527		11,826	11,826		10,65	10,65
6	6		2,9	2,9		13,113	13,113		4,021	4,021
7	7		4,3	4,3		9,435	9,435		7	7
7	7		3,55	3,55		12,179	12,179		5	5
9	9		2,9	2,9		8,645	8,645		5,7	5,7
6	6		4,5	4,5		6,607	6,607		3,653	3,653
3	3		3,939	3,939		10,387	10,387		14,907	14,907
5	5		4,14	4,14		4,884	4,884		14,471	14,471
6	6		5,238	5,238		7,215	7,215		8,262	8,262
10	10		10,181	10,181		3,149	3,149		8	8
17	13		9,478	9,478		4,929	4,929		5,723	5,723
8	8		4,5	4,5		5,76	5,76		9,38	9,38
7,1	7,1		6,1	6,1		8,349	8,349		3,968	3,968
2,725	2,725		6,416	6,416		7	7		6,772	6,772
7,6	7,6		8,5	8,5		4,633	4,633		2,787	2,787
12,366	12,366		6,5	6,5		8,5	8,5		6,832	6,832
8,626	8,626		3,3	3,3		12,7	12,7		7,6	6
12,573	12,573		9	9		5,3	5,3		5,353	5,353
12,745	12,745		4,169	4,169		8,2	8,2		4,13	4,13
6	6		8	8		7,9	7,9		5,629	5,629
7,312	7,312		4,826	4,826		3,575	3,575		3,763	3,763
11	11		3,344	3,344		17	17		10	10
3,5	3,5		3,36	3,36		3,585	3,585		4,937	4,937
13,844	13,844		3,346	3,346		7,7	7,7		3,5	3,5
7,632	7,632		5,403	5,403		5,736	5,736		7	7
11,621	11,621		2,7	2,7		9,869	9,869		4,483	4,483
3,52	3,52		5,985	5,985		6,287	6,287		8,641	8,641
3,472	3,472		3	3		9,452	9,452		5,9	5,9
13,4	13,4		4,6	4,6		11,1	11,1		5,442	5,442
9	9		5	5		14,266	14,266		8,121	8,121
7,1	7,1		2,67	2,67		14,41	14,41		3,9	3,9
5,329	5,329		4,077	4,077		14,164	14,164		10,125	10,125
11,7	11,7		2,9	2,9		12,514	12,514		8,3	8,3
4,7	4,7		6,229	6,229		8,926	8,926		10,27	10,27
3,3	3,3		4,961	4,961		6	6		6,6	6,6
8,577	8,577		3,255	3,255		4,542	4,542		17,633	17,633
9,7	9,7		4	4		6,6	6,6		8,325	8,325
5,7	5,7		4,4	4,4		2,667	2,667		5,524	5,524
2,6	2,6		5,843	5,843		7,975	7,975		7,8	7,8
4,1	4,1		4,3	4,3		9,329	9,329		7,72	7,72
5,568	5,568		6,853	6,853		9,545	9,545		11	11
11,9	11,9		5,664	5,664		4	4		5	5
6,799	5,439		6,746	6,746		7,778	7,778		7,673	7,673
15	15		4,119	4,119		7,359	7,359		14,8	14,8
4,9	4,9		7,2	7,2		7,318	7,318		6,334	6,334
8,627	5,111		3,957	3,398		4,339	4,339		5,831	5,831
11,7	11,7		5,161	5,161		11,276	11,276		4,2	4,2
3,514	3,514		12,6	12,6		5	5		12,543	12,543
3,562	3,562		1,6	1,6		10,4	10,4		8	8
8,305	8,305		3,7	3,7		9	9		5	5
5	5		5,5	5,5		7,243	7,243		6,8	6,8
11,8	11,8		4,7	4,7		6,174	6,174		5,545	5,545
2,709	2,709		6	6		5,339	5,339		5,9	5,9
11,2	11,2		4,649	4,649		8,127	8,127		4,181	4,181
12,975	12,975		8,8	8,8		5,649	5,649		5,9	5,9
8,6	8,6		5,6	5,6		3,849	3,849		4,575	4,575
11,468	11,468		6	6		9,278	9,278		6,8	6,8
5,431	5,431		3,523	3,523		9,8	9,8		7,4	7,4
5,6	5,6		5,281	5,281		7,938	7,938		8,547	8,547
7,375	7,375		3,254	3,254		13,464	13,464		5,9	5,9
7,4	7,4		6,96	6,96		11,262	11,262		5,629	5,629
10,344	10,344		5,3	5,3		5,7	5,7		5,366	5,366
12	12		2,925	2,925		8,4	8,4		7,423	7,423
4,741	4,741		4,529	4,529		10,247	10,247		8	8
6,5	6,5		5,321	5,321		7,484	7,484		13,86	13,86
4,533	4,533		4,647	4,647		8,229	8,229		6,757	6,757
12,122	12,122		4,307	4,307		10,263	10,263		12,98	12,98
5,375	5,375		3,462	3,462		8,541	8,541		6	6
4,885	4,885		6,792	6,792		7	7		15,287	15,287
3,893	3,893		13,3	13,3		8,795	7,455		6,8	6,8
6	6		3,575	3,575		5,69	5,69		5,127	5,127
11,6	11,6		3,585	3,585		3,5	3,5		6,453	6,453
5,6	5,6		3,3	3,3		5			6	6
6,649	6,649		3,283	3,283		13,112	13,112		7,526	7,526
6,354	6,354		5,1	5,1		14,9	14,9		10,919	10,919
5,117	5,117		3,5	3,5		2,364	2,364		10,295	10,295
9,7	9,7		4,344	4,344		5,736	5,736		12,973	12,973
14,984	14,984		2,826	2,826		5	5		4,8	4,8
4,1	4,1		6,5	6,5		5,7	5,7		10,9	10,9
5	5		4,5	4,5		9,4	9,4		3,719	3,719
4,372	4,372		2,8	2,8		6,5	6,5		6,122	6,122
15,363	15,363		3,176	3,176		3,789	3,789		11,61	8,19
4	4		3,647	3,647		12,095	12,095		7,218	7,218
8,334	8,334		5,951	5,951		11,286	11,286		4,444	4,444
9,687	8		3,7	3,7		4,3	4,3		5,651	5,651
20	20		6,338	6,338		15,145	15,145		2,8	2,8
12,126	12,126		6,352	6,352		15,5	15,5		11,555	11,555
14,327	14,327		4,228	4,228		11,141	11,141		8,922	8,922
8,755	8,755		19,8	19,8		8,636	8,636		8,232	8,232
16,5	16,5		4,886	4,886		6,2	6,2		9,057	9,057
9,28	9,28		5,235	5,235		9	9		4,597	4,597
13,3	13,3		4,6	4,6		5,325	5,325		8,644	8,644
7,4	7,4		14,4	14,4		3,4	3,4		6,7	6,7
5,253	5,253		4,362	4,362		17,753	17,753		6,76	6,76
9,137	9,137		2,858	2,858		11,8	11,8		2,73	2,73
5,4	5,4		9,755	9,755		4,159	4,159		6,9	6,9
5,25	5,25		6,3	6,3		17,2	17,2		7,263	7,263
13,248	13,248		3,329	3,329		12,7	12,7		4,443	4,443
14,19	14,19		3,173	3,173		17,121	17,121		4,2	4,2
5,667	5,667		4,069	4,069		18	18		6,9	6,9
8,383	8,383		5,879	5,879		5,8	5,8		5,221	5,221
18	18		3	3		11,4	11,4		3,765	3,765
4,835	4,835		3,271	3,271		9,544	9,544		5,229	5,229
15,929	15,929		5,8	5,8		5,373	5,373		8,202	8,202
13,7	13,7		6	6		4,765	4,765		5,264	5,264
8,213	8,213		5,3	5,3		14,467	14,467		3,972	3,972
5,689	5,689		7,258	7,258		7,922	7,922		3,413	3,413
7,849	7,849		5	5		19	19		10	10
11,386	11,386		3,117	3,117		7,381	7,381		6,1	6,1
7,349	7,349		3,065	3,065		12	12		10,6	10,6
12,736	12,736		3,227	3,227		12,9	12,9		5	5
6,567	6,567		8,9	8,9		8	8		5,825	5,825
6,4	6,4		2,473	2,473		17,073	17,073		7,887	7,887
8	8		7,927	7,927		6	6		7	7
3,523	3,523		4,257	4,257		4,466	4,466		8,9	8,9
4,9	4,9		5,9	5,9		9,292	9,292		9,228	9,228
8,872	8,872		4,891	4,891		5,179	5,179		5	5
3,444	2,974		2,647	2,647		7,271	7,271		3,463	3,463
9	9		4	4		10,5	10,5		7,123	7,123
3,735	3,735		3	3		9,396	9,396		3,141	3,141
15,425	15,425		5,3	5,3		9,187	6,362		9,6	9,6
4,505	4,505		7,7	7,7		3,889	3,889		11,418	11,418
11,334	11,334		3,974	3,974		3,342	3,342		5,517	5,517
7,71	7,71		6,075	6,075		11,872	11,872		3	3
3,857	3,857		3,667	3,667		6,7	6,7		6	6
4,945	4,945		6,257	6,257		4,894	4,894		14,547	14,547
6,757	5,683		2,425	2,425		4,9	4,9		9,257	9,257
16,45	16,45		3,976	3,976		9,243	9,243		20	20
13,439	13,439		4,86	4,86		3,844	3,844		12,6	12,6
5,59	5,59		3,058	3,058		4,498	4,498		7,536	7,536
5,816	5,816		3,4	3,4		8,645	8,645		3,524	3,524
6	6		2,857	2,857		8,651	8,651		12,931	12,931
11,319	11,319		10,569	10,569		8,975	8,975		7,232	7,232
5,197	5,197		3,958	3,958		5,184	5,184		4,4	4,4
7,881	7,881		3,95	3,95		13,841	13,841		4,2	4,2
6,943	6,943		3,3	3,3		9,548	9,548		3	3
2,989	2,989		11,378	11,378		5,982	5,982		5,4	5,4
11,7	11,7		3,379	3,379		9,135	6,668		9,814	9,814
11,882	11,882		3,2	3,2		9,349	9,349		7,53	7,53
3,736	3,736		3,58	3,58		10,554	10,554		6,835	6,835
2,5	1,894		4,571	4,571		14,7	14,7		7,5	7,5
15,19	15,19		6	6		5,179	5,179		9,852	9,852
5,69	5,69		3,4	3,4		5,562	5,562		9,729	9,729
7,605	7,605		3,2	3,2		20	20		4,9	4,9
6,218	6,218		5,3	5,3		10,665	10,665		12,776	12,776
6,541	5		6,515	6,515		6,634	6,634		9,236	9,236
2,213	2,213		3,638	3,638		10,339	10,339		8,726	8,726
4,289	4,289		3,8	3,8		5,5	5,5		7,26	7,26
6,592	5,357		4,135	4,135		8,1	8,1		12,879	12,879
5,347	5,347		3,7	3,7		7,5	7,5		8	8
4,154	4,154		4,1	4,1		9,376	9,376		3,5	3,5
8,263	8,263		5,4	5,4		12,1	12,1		22	19,6
14	14		4,5	4,5		8,636	8,636		6,3	6,3
4,338	4,338		3,47	3,47		16,8	16,8		3,5	3,5
8,1	8,1		5,622	5,622		10,2	10,2		12,177	12,177
4,517	4,517		5,123	4,158		5,975	5,975		6,805	6,805
18,3	18,3		3,8	3,8		4,9	4,9		6,772	6,772
5,631	5,631		2,827	2,827		14	14		15,687	11,681
11,662	11,662		3,716	3,716		13,579	13,579		10,462	9,429
4,623	4,623		2,662	2,662		5,46	5,46		14,288	14,288
6,436	6,436		8,816	7,28		7,258	7,258		11,078	11,078
11,6	11,6		2,932	2,932		5,764	4,758		3,874	3,874
8,276	8,276		6,5	6,5		15,5	15,5		7,674	7,674
10,661	10,661		9,243	9,243		12,227	11,1		9,185	9,185

## Sheet: Figure 6e
mCherryFRB_YFPFRB_DMSO_Y	mCherryFRB_YFPFRB_DMSO_Ac		mCherryPIPK_YFPFRB_DMSO_Y	mCherryPIPK_YFPFRB_DMSO_Ac		mCherryFRB_YFPTMSbeta_DMSO_Y	mCherryFRB_YFPTMSbeta_DMSO_Ac		mCherryPIPK_YFPTMSbeta_DMSO_Y	mCherryPIPK_YFPTMSbeta_DMSO_Ac
14	14		4,016	4,016		3,364	3,364		11,907	11,907
5	5		5,373	5,373		7,212	7,212		5,463	5,463
20	20		6,552	5,455		6,464	6,464		4,896	4,896
3	2		8	8		23,532	23,532		5,669	5,669
13	13		10,486	9,556		4,238	4,238		6,348	6,348
17	17		5,273	5,273		6,291	6,291		6,454	6,454
4	4		3,427	3,427		6,368	6,368		3,591	3,591
13	13		3,892	3,892		9,498	9,498		5,483	5,483
10	8		9,724	9,724		13,111	13,111		4,9	4,9
10	10		3,543	3,543		6,728	6,728		10,144	10,144
5	5		3,924	3,924		14,285	14,285		7,422	7,422
6	6		5,713	5,243		9,136	9,136		6,913	6,913
18	18		4,97	4,97		7,461	6,663		9,696	9,696
7	7		3,064	3,064		20	20		5,825	5,825
8	8		4,243	4,243		4,605	4,605		5,227	5,227
13	13		6,092	6,092		8,44	8,44		9,763	9,763
15	15		2,55	2,55		10,134	7,678		6,565	6,565
7	7		8,936	6,158		4,332	4,332		7,034	7,034
2	2		2,532	2,532		9,375	9,375		11,849	11,849
7	7		4,31	4,31		8,908	7,237		11,864	11,864
8	8		3,722	3,722		15,816	15,816		5,373	5,373
10	8		2,451	2,451		7,903	7,903		6,939	6,939
9	7		4,658	4,658		4,716	4,716		4,654	4,654
6	6		8,238	8,238		8,9	8,9		8,311	8,311
15	15		2,273	2,273		7,58	7,58		5,847	5,847
10	10		3,759	3,759		4,624	4,624		4,896	4,896
5	5		2,718	2,718		15,715	15,715		12,273	12,273
9	9		6,274	6,274		22,83	22,83		4,82	4,82
8	7		2,251	2,251		11,204	11,204		5	5
6	5		8,105	8,105		5,823	5,823		7,946	7,946
11	11		6,945	6,945		3,508	3,508		14,242	10,496
11	11		3,21	3,21		10,014	10,014		4,962	4,962
8	8		3,265	3,265		17,812	17,812		10	10
14	14		6,061	6,061		7,639	7,639		11,419	11,419
8	8		3,084	3,084		11,226	11,226		10,729	10,729
8	8		2,675	2,675		14,807	14,807		4,669	4,669
7	7		2,21	2,21		9,755	7,953		7,312	7,312
7	7		2,402	2,402		9,646	9,646		5,423	5,423
4	4		3,05	3,05		7,721	7,721		12,56	12,56
3	3		3,824	3,824		16,706	16,706		5,746	5,746
14	14		3,642	3,642		9,334	9,334		5,766	5,766
13	10,898		3,357	3,357		7,926	7,926		13,89	13,89
5	5		7,3	7,3		8,553	8,553		5,425	5,425
7	7		3,976	3,976		8,463	8,463		3,81	3,81
10	10		8,275	8,275		5,559	5,559		4,485	4,485
6	6		4,448	4,448		12,893	12,893		4,73	4,73
5	5		3,256	3,256		5,602	5,602		9,1	9,1
10	10		8,996	8,996		10,202	10,202		4,236	4,236
6	5		7,854	7,854		11,454	11,454		11	11
3	3		9,313	9,313		14,925	13,029		5,632	5,632
5	5		11,721	11,721		7,392	7,392		10,01	10,01
7	7		3,923	3,923		10,752	10,752		5,687	5,687
4	4		10	10		12,16	9,735		7,459	7,459
8	7		9,265	9,265		8,317	6,787		4,994	4,994
4	4		6,525	6,525		4,817	4,817		12,608	12,608
4	4		2,354	2,354		9,506	8,107		11,328	11,328
8	8		3,301	3,301		12,9	12,9		5,97	5,97
4	4		2,028	2,028		3,715	3,715		4,062	4,062
7	7		5	5		3,848	3,848		12,7	12,7
11	11		3,278	3,278		10,269	10,269		7,519	7,519
5	5		6,029	6,029		5,159	5,159		7,971	6,39
7	7		2,414	2,414		12,294	12,294		10,38	10,38
8	8		3,347	3,347		14,771	14,771		7,54	7,54
16	16		14,227	14,227		12,054	12,054		8,06	8,06
4	4		2,926	2,926		6,01	6,01		4,727	4,727
10	10		3,603	3,603		9,317	9,317		14,687	14,687
14	14		3,803	3,803		4,603	4,603		10,391	10,391
3	3		7,234	7,234		10,666	10,666		10,716	10,716
6	6		7,083	7,083		10,199	10,199		12,042	12,042
19	19		6,022	6,022		8,524	8,524		10,329	9,356
10	8		3,114	3,114		12,691	12,691		4,563	4,563
4	4		2,602	2,602		20	20		5,811	5,811
6	6		3,467	3,467		11,94	11,94		5,245	5,245
5	5		4,063	4,063		6,366	6,366		17,136	17,136
4	4		3,291	3,291		10,689	10,689		13,386	13,386
6	6		3,831	3,831		15,447	15,447		4,5	4,5
8	7		3,1	3,1		4,722	4,722		8,355	7,656
12	12		4,8	4,8		4,607	4,607		7,739	7,739
6	4		3,911	3,911		8,122	8,122		9,21	9,21
7	7		4,468	4,468		3,979	3,979		6,233	6,233
6	6		3,069	3,069		7,607	7,607		8,386	8,386
6	6		3,277	3,277		17,146	17,146		6,16	6,16
8	8		5,971	5,971		17,835	17,835		4,484	4,484
16	16		6,5	6,5		6,733	6,733		4,882	4,882
4	4		5,491	5,491		4,539	4,539		6,482	6,482
17	17		3,673	3,673		4,709	4,709		20,174	20,174
15	10		6,855	6,855		9,865	9,865		14,413	14,413
24	18		6,313	6,313		8,379	8,379		8,946	8,946
5	5		8,93	8,93		7,636	7,636		5,9	5,9
12	12		5,3	5,3		10,6	10,6		7,859	7,859
8	8		6,113	6,113		3,933	3,933		10,818	10,818
13	13		4,987	4,987		6,563	6,563		14,572	14,572
9	9		6,634	6,634		3,208	3,208		16,531	16,531
9	9		4,023	4,023		13,688	13,688		6,933	6,933
9	9		7,988	7,988		4,991	4,991		9,898	9,898
16	12		3,047	3,047		12,144	12,144		4,703	4,703
15,295	15,295		2,574	1,972		11,258	9,288		4,762	4,762
9,704	9,704		8,87	8,87		2,365	2,365		5,973	5,973
4,375	4,375		5,64	5,64		7,216	7,216		8,62	8,62
4,939	4,939		5,602	5,602		20,691	15,732		7	7
13,247	13,247		2,313	2,313		10,59	8,428		11,632	11,632
13,027	13,027		3,142	3,142		11,936	8,69		6,162	6,162
11,472	9,88		7,8	7,8		8,529	8,529		7,127	7,127
7,447	7,447		11,693	7,709		4,243	4,243		8,818	8,818
7,81	6,843		7,536	7,536		11,424	11,424		11,04	9,963
5,438	5,438		4,18	4,18		9,229	8,142		4,4	4,4
9,689	9,689		4,384	4,384		3,486	3,486		6,45	6,45
8,55	8,55		3	3		15,765	15,765		8,997	8,997
4,382	4,382		2,953	2,953		6,646	6,646		4,772	4,772
9,4	9,4		5,439	5,439		16,808	16,808		9,284	9,284
14,43	9,625		9,99	9,99		19,747	15,963		5,515	5,515
7,151	7,151		10,213	10,213		10,7	10,7		8,15	8,15
6,468	6,468		3,141	3,141		12,739	12,739		7,096	7,096
5,081	5,081		3,051	3,051		9,655	9,655		9,398	9,398
14,615	14,615		2,889	2,889		6,235	4,779		7,138	7,138
12,276	12,276		5,122	5,122		11,697	8,78		5,472	5,472
8,045	8,045		10,839	10,839		7,855	7,855		4,479	4,479
19,292	14,113		8,73	8,73		8,94	8,94		17,235	17,235
8,375	8,375		3,13	3,13		9,309	9,309		7,814	7,814
7,303	7,303		7,439	7,439		5,643	5,643		4,665	4,665
15,19	15,19		2,859	2,859		8,933	8,933		14,337	14,337
9,1	9,1		3,234	3,234		10,953	10,953		2,965	2,965
15,66	12,289		5,188	5,188		5,831	5,831		7,182	7,182
10,98	10,98		2,633	2,633		10,15	10,15		4,081	3,339
7,643	5,106		7,244	7,244		9,344	7,679		7,277	7,277
11,548	11,548		5,187	5,187		14,367	14,367		10,219	10,219
4,09	4,09		5,933	5,933		4,136	4,136		4,186	4,186
16,983	16,983		4,181	4,181		6,646	6,646		12,513	12,513
12,714	12,714		4,717	4,717		6,862	6,862		7,371	7,371
17,163	17,163		4,245	4,245		6,746	6,746		8,263	8,263
6,158	6,158		6,798	6,798		18,731	18,731		3,842	3,842
14,817	14,817		2,595	2,595		5,561	4,755		16,066	16,066
7,086	5,063		4,163	4,163		8,154	7,37		6,717	6,717
2,869	2,869		8,726	8,726		8,652	8,652		9,328	9,328
13,261	13,261		2,821	2,821		14,096	14,096		7,312	7,312
11,965	11,965		5,743	5,743		8,4	8,4		12,863	12,863
16,272	16,272		4,946	4,946		7,893	6,768		8,166	8,166
10,4	10,4		3,415	3,415		9,592	9,592		8,176	8,176
8,635	8,635		15,346	15,346		4,82	4,82		17,628	17,628
12,689	12,689		3,311	3,311		8,343	6,144		3,95	3,95
8,584	8,584		11,753	11,753		4,285	3,511		8,968	8,968
13,968	13,968		4,684	4,684		6,789	6,789		12,829	9,964
7,554	7,554		6,831	6,831		12,66	12,66		10,834	10,834
16,254	16,254		6,887	6,887		6,844	6,844		7,083	7,083
9,37	9,37		4,902	4,902		9,835	9,835		12,013	12,013
16,604	16,604		8,285	6,379		5,961	5,961		13,473	13,473
9,704	9,704		5,166	5,166		4,171	4,171		5,148	5,148
9,576	9,576		5,134	5,134		5,356	5,356		8,552	8,552
7,105	7,105		4,301	4,301		8,722	8,722		5,204	5,204
11,514	11,514		4,517	4,517		4,292	4,292		15,923	15,923
11,752	11,752		2,361	2,361		8,708	8,708		5,39	5,39
13,291	13,291		10,966	9,419		19,407	19,407		2,97	2,97
8,353	8,353		2,172	2,172		4,649	4,649		4,898	4,898
9,471	9,471		3,126	3,126		13,763	13,763		3,139	3,139
7,361	6,523		6,301	6,301		13,732	13,732		9,108	9,108
15,987	15,987		3,275	3,275		9,511	9,511		6,05	6,05
5,343	5,343		4,232	4,232		5,43	5,43		10,377	10,377
10,326	9,126		7,164	7,164		8,762	7,18		14,518	14,518
10,419	8,828		2,417	2,417		10,094	10,094		7,643	7,643
10,348	10,348		5,801	5,801		11,268	11,268		5,289	5,289
11,62	11,62		4,646	4,646		6,215	6,215		9,588	9,588
7,531	7,531		5,138	4,82		6,79	6,79		10,1	10,1
8,895	7,186		3,1	3,1		6,875	6,875		8,165	8,165
10,886	10,886		4,933	4,933		21,699	21,699		5,075	3,992
10,911	10,911		3,056	3,056		5,821	5,821		9,326	9,326
16,695	16,695		6,063	6,063		7,126	7,126		7,936	7,936
4,139	4,139		4,941	4,941		11,708	11,708		14,678	14,678
7,883	7,883		3,186	3,186		9,614	9,614		7,542	7,542
10,17	10,17		3,575	3,575		7,239	6,414		7,125	7,125
6,672	6,672		3,382	2,516		12,038	12,038		14,862	14,862
9,259	9,259		3,803	3,3		9,475	9,475		8,1	8,1
11,494	11,494		3,442	3,442		5,878	5,878		12,284	12,284
19,029	19,029		2,951	2,951		10,814	10,814		16,885	16,885
11,444	10,789		8,17	7,406		4,714	4,714		8,785	6,875
4,58	4,58		5,563	5,563		9,021	9,021		10	10
5,478	4,433		5,141	3,839		12,581	12,581		7,199	6,579
11,1	11,1		7,319	6,581		21,332	18,334		8,232	8,232
13,102	9,475		3,347	3,347		13,705	12,195		5,859	5,859
5,177	4,566		6,582	6,582		21,149	21,149		7,163	7,163
13,9	13,9		5,212	5,212		10,963	10,963		16,881	14,109
6,813	6,813		3,07	3,07		7,244	7,244		8,861	8,861
8,732	8,732		4,645	4,645		8,277	8,277		11,442	11,442
17,342	17,342		4,856	4,078		9,149	9,149		6,336	6,336
6,068	6,068		3,98	3,98		4,459	4,459		9,94	9,94
9,96	9,96		5,65	4,793		7,015	7,015		5,456	5,456
11,92	11,92		5,048	4,634		11,397	11,397		7,484	7,484
12,525	12,525		5,134	5,134		7,371	7,371		9,016	9,016
12,418	12,418		3,559	3,559		12,789	12,789		6,815	6,815
13,331	13,331		9,895	9,895		5,86	5,86		5,769	5,769
13,776	11,176		7,338	6,566		10,4	10,4		8,198	8,198
10,227	10,227		2,315	2,315		11,87	11,87		14,426	13,706
6,348	6,348		3,058	3,058		6,815	6,815		4,82	4,82
5,323	5,323		4,003	4,003		6,938	6,938		4,388	3,8
6,028	5,385		3,456	3,069		12,582	12,582		8,185	7,248
9,546	9,546		2,985	2,985		7,011	7,011		8,7	8,7
10,428	9,935		3,4	3,4		15,015	15,015		9,164	9,164
7,528	7,528		3,441	3,441		3,238	3,238		9,326	9,326
9,059	9,059		5,166	4,49		17,497	17,497		9,409	7,5
8,637	7,053		4,664	4,664		7,39	7,39		13,837	13,837
2,886	2,886		5,325	4,317		21,608	21,608		16,3	16,3
7,126	7,126		9,776	9,776		15,778	14,465		9,274	7,2
8,895	7,859		12,232	12,232		15,342	15,342		4,234	4,234
8,485	8,485		6,781	6,781		14,555	14,555		12,587	12,587
7,472	7,472		4,065	3,604		8,799	8,799		7,275	7,275
7,773	6,698		3,758	3,758		22,477	17,9		6,751	6,236
7,04	7,04		2,87	2,87		20,419	20,419		13,763	13,763
7,245	6,754		3,361	3,361		11,473	11,473		6,575	6,575
8,237	8,237		3,849	3,849		6,657	6,657		4,367	4,367
4,946	4,946		3,248	3,248		9,89	9,89		12,449	12,449
15,821	15,821		3,1	3,1		11,277	10,46		8,927	6,363
7,886	7,295		7,5	7,5		7,809	7,809		5,786	5,786
6,557	6,557		4,011	4,011		11,547	11,547		9,799	9,799
5,606	5,175		3,436	3,436		10	10		10,261	9,187
6,792	6,792		3,307	3,307		7,073	7,073		5,919	5,919
9,844	9,844		4,368	4,368		5,484	5,484		5,585	5,585
12,811	12,811		3,811	3,811		17,936	14,04		15,981	12,849
6,383	6,383		4,17	3,797		3,5	3,5		6,1	6,1
7,372	5,975		5,412	4,419		9,642	9,642		4,382	4,382
8,7	8,7		2,96	2,96		7,644	7,644		5,323	5,323
18,882	18,882		8,504	8,504		3,553	3,553		9,067	8,098
4,013	4,013		7	7		4,574	4,574		10,4	10,4
6,845	6,845		4,859	4,859		3,889	3,889		8,933	8,933
12,466	12,466		4,914	4,914		11,22	11,22		8,645	8,645

## Sheet: Figure 6i
mCherryFRB_YFPFRB_DMSO_Y	mCherryFRB_YFPFRB_DMSO_Ac		mCherryPIPK_YFPFRB_DMSO_Y	mCherryPIPK_YFPFRB_DMSO_Ac		mCherryFRB_YFPFRB_Tubacin_Y	mCherryFRB_YFPFRB_Tubacin_Ac		mCherryPIPK_YFPFRB_Tubacin_Y	mCherryPIPK_YFPFRB_Tubacin_Ac
12,297	12,297		5,498	5,498		2,8	2,8		3,122	2,219
8,529	6,568		3,027	2,704		9,257	9,257		3,219	3,219
5,914	5,914		3,87	3,87		12,479	12,479		11,7	11,7
11,18	11,18		3,441	3,441		16,113	16,113		3,282	3,282
8,049	8,049		5,308	5,308		11,058	11,058		7,523	7,523
15,939	15,939		11,567	11,567		3,988	3,988		13,198	13,198
7,483	7,483		9,143	9,143		14,742	14,742		4,993	4,234
9,545	9,545		3,88	3,88		5,174	5,174		3,925	3,925
4,772	4,772		7,121	7,121		15,743	15,743		10,827	10,827
5,88	5,125		4,667	4,667		8,756	8,756		2,883	2,883
4,91	4,91		4,187	4,187		18,337	10,647		10,929	10,929
5,023	4,149		7,176	7,176		23,026	21,561		6,389	6,389
14,147	10,1		4,063	4,063		4,56	4,56		8,878	8,878
13,903	13,903		8,508	8,508		5,255	5,255		7,8	7,8
19,399	17,1		3,814	3,814		9,734	9,734		4,862	4,862
11,754	11,754		17,035	17,035		19,184	19,184		7,978	7,978
10,863	10,863		2,644	2,644		23,4	23,4		3,414	3,414
4,7	4,7		5,838	5,838		5,028	5,028		3,707	2,727
7,7	7,7		3	3		5,784	5,784		6,913	6,913
8,72	8,72		4,353	4,353		10,627	10,627		7,642	5,989
6,338	4,859		2,835	2,312		10,818	10,818		5,8	5,8
6,951	6,951		7,962	7,554		9,528	9,528		2,825	2,825
4,181	4,181		3,359	3,359		8,224	8,224		16,629	16,629
10,199	7,171		3,362	3,362		7,252	7,252		7,577	6,271
6,317	6,317		2,603	2,603		15,416	15,416		4,781	4,151
8,368	8,368		8,682	6,5		13,792	13,792		4,226	4,226
10,556	10,556		7,103	6,673		14,32	14,32		3,818	3,818
8,7	8,7		2,898	2,898		4,569	4,569		7,295	7,295
7,511	7,511		4,346	4,346		6,1	6,1		8,085	6,6
12,375	12,375		2,916	2,916		21,5	21,5		4,146	4,146
4,937	4,937		3,359	2,893		4,567	3,971		3,54	3,54
5,673	5,673		10,313	10,313		5,647	5,441		3,377	3,377
4,511	4,511		5,711	5,711		13,675	10,484		6,523	6,523
3,246	3,246		3,152	3,152		12,158	12,158		2,604	2,604
11,857	11,857		3,478	2,994		6,727	6,727		4,183	4,183
9,072	9,072		5,718	5,718		8,613	8,613		9,601	9,601
4,401	4,401		10,4	10,4		4,192	3,651		6,894	6,894
12,633	12,633		3,718	3,718		10,985	10,985		9,967	9,967
5,935	4,93		4,356	3,224		14,208	14,208		6,897	6,897
9,892	9,892		6,073	6,073		5,16	4,5		4,799	4,799
8,722	8,722		4,259	4,259		8,479	8,479		10,15	10,15
12,869	12,869		3,593	3,593		25,3	25,3		2,256	2,256
7,938	7,938		8,048	6,401		10,555	10,555		3,596	3,433
14,434	14,434		3,792	3,792		12,107	12,107		3,65	3,65
9,169	9,169		3,117	3,117		5,858	5,858		9,487	9,487
21	21		4,28	4,28		7,562	7,562		10,86	10,86
10,761	8,704		7,994	7,994		3,881	3,881		6,321	6,321
12,619	11,752		12,26	12,26		15,788	15,788		3,514	3,514
11,417	11,417		3,676	3,676		6,371	6,371		2,5	2,5
10,56	10,56		5,857	5,857		11,206	11,206		6,247	6,247
12,716	12,716		2,985	2,985		8,97	8,97		5,133	5,133
7,99	7,99		3,581	3,581		14,488	14,488		3,971	3,971
17,044	17,044		3,137	3,137		12,1	12,1		4,89	4,89
18,178	16,447		5,374	5,374		18,786	18,786		4,792	4,314
6,848	6,848		5,706	5,706		7,703	7,703		5,947	5,947
8,1	8,1		4,315	4,315		5,727	5,727		5,461	5,461
8,257	8,257		3,777	2,631		6,112	4,866		6,7	6,7
7,864	7,864		7,408	7,408		7,725	7,725		8,154	8,154
12,917	12,917		6,754	6,754		8,129	8,129		9,217	9,217
14,222	14,222		5,152	5,152		8,321	8,321		7,274	7,274
9,559	9,559		2,843	2,843		21,523	14,238		5,12	5,12
4,898	4,898		5,498	5,498		2,5	2,5		4,54	4,54
11,869	11,869		6,363	6,363		9,342	9,342		3,89	3,89
19,211	19,211		3,888	3,888		3,975	2,596		6,173	6,173
5,449	5,449		3,133	3,133		12,722	12,722		5,92	5,92
5,864	4,232		12,453	11,1		13,773	13,773		7,098	7,098
10,369	10,369		10,535	10,535		6,66	5,999		7,55	7,55
11,919	11,919		4,213	3,62		10,01	10,01		3,723	3,723
9,273	9,273		3,214	3,214		4,524	4,524		4,417	4,417
4,023	4,023		8,744	8,744		6,01	6,01		8,468	8,468
14,036	14,036		8,199	6,055		8,423	7,834		2,716	2,716
6,012	6,012		3,599	3,599		3,798	3,798		14,723	14,723
8,767	7,581		2,845	2,845		7,1	7,1		3	3
8,961	8,961		2,866	2,866		8,338	8,338		4,317	4,317
7,452	6,907		4,03	4,03		15,404	15,404		12,114	12,114
7,806	6,574		2,682	2,682		11,419	11,419		12,714	12,714
8,791	8,791		6,484	6,484		14,375	14,375		9,391	9,391
4,001	3,562		3,643	3,643		12,132	12,132		10,833	10,833
5,202	5,202		6,716	6,716		4,239	4,239		14,063	14,063
6,591	5,809		3,373	3,373		7,918	7,918		4,205	4,205
13,438	13,438		5,111	5,111		4,318	4,318		13,897	13,897
7,749	7,749		8,068	6,863		6,726	6,726		4,238	4,238
7,303	7,303		5,255	5,255		7,686	7,686		8,628	7,256
9,807	9,807		4,786	4,786		10,417	10,417		6,441	6,441
3,891	3,891		4,817	4,817		7,775	7,775		5,965	5,965
8,386	7,61		5,862	5,862		8,489	8,489		4,427	4,427
7,114	7,114		4,915	4,193		13,464	11,383		9,472	9,472
11,401	11,401		3,964	3,964		8,617	7,789		6,75	6,75
5,95	5,95		5,637	5,637		8,134	7,562		4,673	4,673
8,069	7,768		3,473	3,473		4,836	4,836		4,048	4,048
7,364	6,593		7,864	7,864		10,553	10,553		12,838	12,838
9,126	9,126		3,475	3,475		5,075	4,764		10,6	10,6
8,965	7,096		2,571	2,571		7,342	7,342		7,1	7,1
6,819	6,819		3,68	3,68		5,726	5,726		4,514	4,514
11,128	7,146		4,06	4,06		10,112	10,112		5,91	5,91
12,857	12,857		4,6	4,6		10,637	10,637		4,234	4,234
11,806	10,052		3,777	3,777		4,871	4,871		4,953	4,953
17,446	17,446		4,713	4,713		3,996	3,996		3,588	3,588
7,292	7,292		4,988	4,988		8,932	8,932		5,095	5,095
4,409	4,409		2,7	2,7		20,447	20,447		5,843	5,843
4	4		5,889	5,889		4,847	4,289		8,525	8,525
5,914	5,914		6	6		4,979	4,979		7,161	7,161
18,314	12,356		5,969	5,969		13,691	13,691		7,464	6,551
14,923	14,923		2,942	2,942		8,676	8,676		3,985	3,985
10,841	10,841		11,394	9,466		6,923	6,923		3,819	3,819
5,774	5,774		3,211	3,211		8,85	8,85		9,587	9,587
4,628	3,694		13,831	13,831		10,313	10,313		6,159	6,159
7,77	6,853		5,651	5,651		5,646	5,646		9,8	9,8
9,654	9,654		8,55	8,55		5,97	5,97		7,49	7,49
7,833	7,833		3,744	3,744		5,879	5,879		14,38	14,38
7,924	5,758		4,065	4,065		3,626	3,626		10,362	10,362
18,493	13,601		3,853	3,853		3,394	3,394		16,521	16,521
13,594	13,594		6,828	5,952		6,499	6,499		6,648	6,648
3,9	3,9		4,252	4,252		11,768	11,768		5,035	5,035
8,288	8,288		3,332	3,332		5,1	5,1		7,279	7,279
11,932	11,932		5,131	5,131		5,85	4,304		6,345	6,345
7,904	6,915		4,416	4,416		18,578	15,576		8,399	8,399
13,883	13,883		6,087	6,087		6,353	6,353		2,942	2,942
11,87	11,87		2,808	2,808		9,22	9,22		8,491	8,491
9,131	9,131		12,044	12,044		7,066	7,066		7,598	7,598
4,978	4,978		3,316	3,316		2,762	2,762		8,686	8,686
12,35	12,35		2,308	2,308		5,718	5,718		8	8
14,46	14,46		5,939	5,939		7,164	7,164		8,086	8,086
8,784	8,784		3,612	3,612		4,818	4,818		5,624	5,624
8,205	8,205		3,962	3,962		9,538	9,538		3,652	3,652
7,496	7,496		4,27	4,27		12,636	12,636		3,878	3,878
11,969	11,969		3,423	3,423		9,62	9,62		3,299	3,299
14,93	14,93		3,613	3,613		10,708	10,708		8,914	8,914
9,121	9,121		3,301	3,301		4,23	4,23		9,756	9,756
4,659	3,399		1,899	1,679		6,122	6,122		8,46	8,46
10,395	8,752		3,45	3,45		6,39	4,918		9,726	7,013
9,659	8,994		4,71	4,71		3,904	3,904		11,21	11,21
9,986	9,986		7,973	7,973		5,702	5,702		6,434	6,434
7,667	7,667		7,415	7,415		8,656	8,656		5,783	5,783
6,118	6,118		11,437	11,437		5,799	3,709		7,687	7,687
12,518	12,518		4,896	4,896		10,269	10,269		6,601	6,601
4,375	4,375		2,98	2,98		14,698	14,698		7,321	7,321
13,075	13,075		1,983	1,983		6,573	6,573		4,377	3,98
17,689	17,689		4,819	4,819		9,017	7,488		10,391	10,391
4,975	3,715		4,031	3,486		10,115	10,115		5,735	5,735
3,348	3,348		2,926	2,926		11,06	11,06		3,6	3,6
12,063	12,063		6,131	6,131		10,31	10,31		6,697	6,697
13,771	13,771		3,817	3,817		8,566	8,566		9,466	9,466
3,9	3,9		3,658	3,658		4,346	4,346		2,934	2,934
12,807	12,807		8,426	7,211		6,444	6,444		4,854	4,854
10,033	8,448		2,562	2,562		3,443	3,443		3,972	3,972
10,352	10,352		3,747	3,287		5,173	5,173		7,558	5,3
11,542	8,501		2,872	2,644		16,481	16,481		9,076	9,076
15,133	15,133		5,19	5,19		7,212	7,212		7,69	7,69
7,841	7,138		8,231	7,707		20,565	20,565		15,47	12,624
3,84	3,84		16,356	16,356		3,669	3,669		8,929	8,929
10,557	10,557		4,61	4,61		13,332	13,332		10,583	10,583
21,991	19,573		5,672	5,672		9,535	9,535		14,876	12,004
3,789	3,789		5,754	5,754		3,768	3,768		10,849	10,849
6,474	6,474		3,63	3,63		15,648	10,513		7,286	7,286
14,129	14,129		3,469	3,469		9,636	9,636		3	3
7,848	6,507		3,741	3,741		8,135	8,135		8,59	8,59
3,864	3,309		9,757	7,311		9,728	9,728		5,864	5,864
6,553	6,553		3,106	3,106		4,332	4,332		9,881	9,881
5,103	5,103		3,727	3,727		6,205	6,205		3,487	3,487
5,978	5,978		3,372	3,372		8,125	8,125		7,925	7,925
12,402	12,402		8,459	6,739		3,687	3,687		6,205	6,205
20,121	20,121		3,272	3,272		21,506	21,506		6,6	6,6
12,147	10,822		7,504	7,504		7,368	7,368		8,405	5,561
18,727	18,727		7,035	7,035		3,313	3,313		21,353	21,353
9,631	7,532		2,75	2,75		6,428	6,428		15,225	15,225
10,396	10,396		4,703	4,703		3,384	3,384		11,336	7,286
6,006	6,006		3,894	3,894		8,259	8,259		8,511	8,511
11,408	11,408		7,46	7,46		10,852	10,852		3,839	3,839
9,325	9,325		5,714	4,852		8,359	8,359		3,86	3,86
14,569	14,569		11,81	11,81		4,222	4,222		3,834	3,834
4,448	4,448		8,388	8,388		6,659	6,659		10,954	10,954
9,623	9,623		3,201	2,891		8,259	8,259		13,216	13,216
12,915	12,915		9,693	9,693		9,5	9,5		4,292	4,292
5,252	5,252		3,5	3,5		17,812	17,812		8,884	8,884
6,38	6,38		4,844	4,844		6,256	6,256		11,982	11,982
9,771	9,771		2,925	2,925		9,868	9,868		4,315	4,315
6,356	5,372		13,987	13,987		11,481	11,481		3,048	3,048
4,997	4,997		3,39	3,39		9,382	9,382		5,24	5,24
12,011	12,011		2,871	2,871		4,784	4,784		12,245	12,245
5,733	5,733		3,943	3,943		3,4	3,4		7,482	6,21
8,8	8,8		2,7	2,7		7,066	7,066		5,697	5,697
6,105	4,619		4,699	4,699		9,624	9,624		6,824	6,824
8,297	8,297		11,369	11,369		10,185	10,185		9,299	9,299

## Sheet: Figure 6l
mCherryFRB_YFPFRB_DMSO_Y	mCherryFRB_YFPFRB_DMSO_Ac		mCherryPIPK_YFPFRB_DMSO_Y	mCherryPIPK_YFPFRB_DMSO_Ac		mCherryFRB_YFPFRB_Tubacin_Y	mCherryFRB_YFPFRB_Tubacin_Ac		mCherryPIPK_YFPFRB_Tubacin_Y	mCherryPIPK_YFPFRB_Tubacin_Ac
4,244	4,244		5,305	5,305		14,569	11,569		13,459	13,459
5,435	4,937		8,87	8,139		17,494	17,494		3,341	3,341
12,32	12,32		4,023	4,023		3,181	3,181		7,097	7,097
6,387	6,387		3,292	3,292		5,645	5,645		8,355	8,355
7,96	7,96		2,524	2,524		15,544	14,196		12,73	12,73
10,146	10,146		3,988	3,988		13,889	13,889		7,908	7,908
12,131	12,131		6,279	6,279		6,163	6,163		7,378	5,844
7,178	7,178		3,545	3,545		4,791	4,791		5,908	5,908
10,857	10,857		8,19	8,19		14,814	14,814		9,996	9,996
9,407	9,407		2,887	2,887		9,234	9,234		5,775	5,775
16,46	16,46		2,156	2,156		13,636	13,636		4,469	4,469
6,511	6,511		7,793	7,793		8,494	8,494		7,93	7,93
13,823	11,684		11	11		11,591	11,591		6,546	6,546
12,122	12,122		12,736	12,736		11,623	11,623		9,602	9,602
6,371	6,371		4,969	4,015		10,7	10,7		9,422	9,422
8,752	8,752		4,086	4,086		23,094	23,094		4,88	4,88
7,588	7,588		3,611	3,611		17,852	17,852		3,105	3,105
6,967	5,34		1,811	1,811		9,42	7,93		9,387	9,387
5,475	5,475		5,182	5,182		5,54	5,54		12,227	12,227
6,094	5,108		3,212	3,212		4,421	4,421		7,612	7,612
2,969	2,969		6,518	6,518		4,218	4,218		5,37	5,37
16,921	16,921		2,517	2,517		9,5	9,5		6,024	6,024
10,699	9,604		3,279	3,279		14,559	14,559		3,233	3,233
11	11		3,095	3,095		6,374	4,483		5,268	5,268
7,582	6,483		5,477	5,477		13,629	11,049		15,623	15,623
10,276	10,276		5,525	4,821		8,93	8,93		3,177	3,177
7,453	7,453		3,919	3,919		9,277	9,277		5,391	5,391
10,715	10,715		6,455	6,455		17,796	17,796		6,621	6,621
18,967	18,967		7,558	7,558		6,721	6,721		6,463	6,463
4,668	4,668		4,61	4,61		18,468	18,468		2,84	2,84
8,359	8,359		3,374	3,374		11,733	11,733		9,929	9,929
9,146	9,146		6,205	6,205		5,073	5,073		11,639	11,639
15,182	15,182		5,48	5,48		16,063	16,063		8,127	8,127
7,704	6,203		10,77	10,77		7,662	7,662		4	4
4,143	4,143		5,716	5,716		16,084	16,084		8,345	8,345
10,78	10,78		5,207	5,207		4,926	4,926		10,524	10,524
8,792	8,792		11,474	11,474		11,302	11,302		6,499	6,499
13,581	13,581		7,528	7,528		7,89	7,89		7,719	7,719
15,494	15,494		6,995	5,931		3,363	3,363		9,897	9,897
18,172	16,845		3,5	3,5		3,693	3,693		9,536	9,536
7,937	7,937		9,583	9,583		12,5	12,5		3,108	3,108
5,666	4,924		3,663	3,663		6,612	6,612		11,824	11,824
8,186	7,126		4,804	4,804		18,243	18,243		11,948	10,835
7,816	7,816		7	7		5,657	5,657		6,327	6,327
6,59	6,59		3,226	3,226		9,993	9,993		4,115	4,115
4,186	4,186		3,686	3,686		4,3	4,3		7,492	7,492
3,512	3,512		4,447	4,447		4,588	4,588		8,797	8,797
14,244	14,244		6,403	6,403		3,157	3,157		12,605	12,605
7,475	7,475		5,374	5,374		6,583	6,583		20,521	17,209
3,52	3,52		2,42	2,42		14,9	14,9		4,159	4,159
11,984	11,984		11,399	11,399		5,041	5,041		8,078	8,078
11,556	11,556		4,702	4,702		3,413	3,413		4,139	4,139
11,025	11,025		3,381	3,381		6,969	6,969		11,421	11,421
7,813	7,813		6,566	6,566		7,418	7,418		4,641	4,641
10,531	8,797		2,619	2,619		15,641	15,641		8,128	8,128
6,015	6,015		2,858	2,858		8,303	8,303		4,8	4,8
3,837	3,837		5,744	5,744		9,815	9,815		4,752	4,752
20,966	17,589		4,85	4,85		12,655	11,301		6,014	6,014
9,373	9,373		6,11	6,11		11,706	11,706		7,199	7,199
10,227	10,227		2,47	2,47		4,403	4,403		8,682	8,682
3,552	3,552		5,656	5,656		17,538	17,538		5,766	5,766
18,053	18,053		4,15	4,15		4,292	4,292		15,229	15,229
5,118	5,118		3,1	3,1		16,797	16,797		2,617	2,617
4,15	4,15		3,701	3,701		6,032	6,032		5,77	5,046
14,932	14,932		3,379	3,379		3,664	3,664		3,107	3,107
11,58	11,58		4,226	4,226		3,704	3,704		13,433	13,433
8,124	7,052		2,99	2,99		8,257	8,257		6,477	6,477
2,811	2,811		3,921	3,921		8,378	8,378		4,314	4,314
13,406	13,406		3,628	3,628		6,174	6,174		3,576	2,994
12,843	12,843		6,71	6,71		12,1	12,1		8,387	8,387
8,058	8,058		7,508	7,508		18,143	18,143		5,457	5,457
11,254	11,254		3,694	3,694		24,656	24,656		5,073	4,054
4,617	4,617		2,168	2,168		14,893	14,893		4,576	4,576
8,474	8,474		4,123	4,123		6,444	6,444		6,312	6,312
6,465	6,465		2,517	2,517		10,617	10,617		4,334	4,334
9,971	9,971		4,439	4,439		9,148	9,148		6,502	6,502
13,972	13,972		5,973	5,973		9,651	9,651		10,27	10,27
5,856	5,856		5,579	5,579		10,574	10,574		6,242	6,242
5,829	5,829		4,28	4,28		3,862	3,862		3,792	3,792
8,585	8,585		13,035	13,035		8,348	8,348		6,351	6,351
3,657	3,657		3,95	3,95		14,573	14,573		4,496	4,496
8,733	7,682		2,773	2,773		4,863	4,863		8,39	8,39
8,134	8,134		4,079	4,079		6,516	5,927		4,719	4,719
3,531	3,531		10,608	10,608		14,812	14,812		6,259	6,259
4,498	4,498		8,75	8,75		5,104	5,104		4,942	4,942
8,376	6,604		5,59	5,59		3,118	3,118		4,353	4,353
15,303	12,195		7,905	7,905		12,992	12,992		7,044	7,044
9,194	9,194		4,569	4,569		4,65	4,65		5,916	5,916
6,061	6,061		5,057	5,057		14,6	14,6		17,662	15,144
15,254	15,254		4,145	4,145		8,952	6,292		7,772	7,772
10,856	10,856		4,336	4,336		12,766	12,766		7,134	7,134
14,378	14,378		7,797	7,797		17,378	17,378		6,94	6,94
5,658	5,658		8,564	8,564		9,98	8,976		6,234	6,234
5,573	5,573		4,771	4,771		4,963	4,963		11,413	11,413
4,983	4,983		3,485	3,485		5,227	5,227		6,34	6,34
19,521	19,521		11,574	11,574		9,527	9,527		3,579	3,579
11,674	9,472		2,487	2,487		11,2	11,2		7,497	7,497
12,779	12,779		4,446	4,446		13,367	12,585		4,98	4,98
16,025	16,025		4,36	4,36		11,583	8,176		5,2	5,2
6,91	6,91		2,962	2,962		3,952	3,952		8,96	8,96
5,508	5,508		4,146	4,146		5,168	4,754		3,569	3,569
4,921	4,921		3,785	3,785		12,564	12,564		4,689	4,689
9,279	9,279		5,976	5,976		4,5	4,5		9	9
18,593	18,593		1,892	1,892		7,498	7,498		9,475	9,475
4,712	4,491		3,197	3,197		8,28	8,28		5,37	5,37
9,397	9,397		3,589	3,589		12,711	12,711		4,45	4,45
7,633	7,633		3,581	3,581		6,725	5,381		4,374	4,374
8,046	8,046		4,496	4,496		20,033	20,033		7,213	7,213
7,647	7,647		10,965	10,965		8,878	8,878		12,415	12,415
16,612	16,612		6,623	6,623		10,616	10,616		5,773	5,773
5,161	5,161		3,033	3,033		7,547	7,547		9,361	9,361
12,428	12,428		6,043	6,043		11,082	11,082		5,313	5,313
6,068	6,068		12,85	12,85		9,637	9,637		8,692	8,692
2,947	2,947		4,729	4,729		11,525	10,977		7,438	7,438
21,258	21,258		4,392	4,392		7,724	7,724		4,82	4,82
13,79	10,79		6,07	6,07		3,266	3,266		7,552	7,552
4,324	4,324		2,668	2,668		7,529	7,529		7,955	7,955
14,109	14,109		7,249	7,249		5,197	5,197		2,282	2,282
16,512	16,512		3,556	3,556		7,815	7,815		8,931	8,931
16,461	12,193		5,572	5,572		8,591	6,954		5,136	5,136
9	9		13,504	13,504		12,612	12,612		3,473	3,473
9,719	9,719		3,962	3,962		6,2	6,2		4,453	4,453
10,232	10,232		5,767	5,767		12,249	12,249		10,79	10,79
5,644	5,644		7,671	7,671		10,432	10,432		3,995	3,995
10	10		3,012	3,012		4,955	4,955		7,667	7,667
14,478	14,478		9,647	9,647		3,382	3,382		7,235	7,235
7,389	7,389		5,369	5,369		5,74	5,74		14,885	11,996
10,527	10,527		9,253	9,253		7,171	7,171		4,461	4,461
14,536	10,555		3,844	3,844		11,192	9,281		8,869	8,869
6,372	6,372		3	3		15,941	14,112		2,5	2,5
16,348	16,348		5,658	5,658		14,483	14,483		6,028	6,028
7,624	7,624		5,369	5,369		8,866	6,979		8,549	8,549
12,626	12,626		3,084	3,084		14,171	14,171		7,629	7,629
6,78	6,78		2,575	2,575		7,95	7,686		4,212	4,212
5,094	5,094		4,907	4,907		6,621	6,621		5,313	5,313
12,258	12,258		5,176	5,176		12,229	12,229		12,959	12,183
17,57	17,57		3,306	3,306		7,575	7,575		3,994	3,994
10,793	10,793		8,189	8,189		2,561	2,561		4,412	4,412
11,875	10,049		3,452	3,452		3,25	3,25		10,302	9,702
5,493	5,493		5,659	5,659		4,013	4,013		7,803	7,803
10,674	10,674		6,245	6,245		10,128	7,699		8,755	8,755
8,248	7,451		3,16	3,16		13,63	13,63		9,721	8,537
17,288	17,288		2,717	2,717		3,795	3,795		4,06	4,06
14,303	13,2		9,769	9,769		12,468	12,468		8,485	7,415
8,227	8,227		4,862	4,862		8,37	8,37		5,318	5,318
11,173	11,173		5,334	5,334		5,114	5,114		20,35	20,35
10,327	9,019		8,343	8,343		11,849	11,849		8,653	8,653
18,837	18,837		3,992	3,992		8,756	8,756		2,874	2,874
10,545	9,204		4,548	4,548		11,232	11,232		4,524	4,524
20,621	20,621		7,565	7,565		5,454	4,451		5,878	5,878
8,414	8,414		6,766	6,766		7,4	7,4		6,711	6,711
12,602	12,602		3,552	3,552		5,334	5,334		5,751	5,751
6,747	6,747		3,363	3,363		17,616	17,616		9,122	9,122
12,855	9,753		4,196	4,196		8,412	8,412		9,794	9,794
13,425	13,425		6,015	6,015		14,982	14,982		17,586	17,586
8,542	8,542		3,024	3,024		4,202	4,202		4,461	4,461
9,921	9,921		6,963	6,963		15,567	12,4		7,129	7,129
21,147	21,147		4,471	4,471		5,433	4,114		4,221	4,221
13,735	13,735		3,847	3,847		12,303	12,303		8,268	8,268
4,276	4,276		3,154	3,154		8,729	8,729		6,095	6,095
10,333	9,504		2,891	2,891		11,886	10,615		10,011	10,011
12,897	12,897		4,111	4,111		7,786	7,786		3,148	2,853
12,912	12,912		5,527	5,527		8,591	8,591		11,402	11,402
8,428	6,835		5,817	5,817		3,831	3,831		4,537	4,537
3,242	3,242		6,798	6,798		11,055	11,055		9,303	9,303
15,462	15,462		3,216	3,216		16,433	16,433		6,043	6,043
15,535	15,535		5,395	5,395		7,3	7,3		5,91	5,91
4,82	4,82		8,467	8,467		5,487	5,487		7,474	7,474
16,98	16,98		4,758	4,758		10,868	10,868		4,29	4,29
6,409	6,409		3,565	3,565		4,495	4,495		3,107	3,107
13,208	12,327		7,51	7,51		18,61	17,373		5,82	5,82
11,084	11,084		5,778	5,778		6,836	6,156		3,433	3,433
4,3	4,3		7,435	7,018		9,645	9,645		5,406	5,406
5,613	5,613		4,348	4,348		17,374	17,374		6,824	6,824
7,078	7,078		3,481	3,481		12,302	12,302		12,893	12,893
